# Supplementary material for: A dual spin-controlled chiral two-/three-dimensional perovskite artificial leaf for efficient overall photoelectrochemical water splitting
Source: Nat Commun. 2024 Jun 1;15:4672. doi: 10.1038/s41467-024-49216-x (PMC11144254; doi:10.1038/s41467-024-49216-x)
Supplement: Supplementary file 5 — Source data [file 41467_2024_49216_MOESM5_ESM.xlsx]

## Sheet: Fig. 1
Fig. 1a			S-MBA	R-MBA	rac-MBA		S-NEA	R-NEA	rac-NEA		S-BA	R-BA	rac-BA		Fig. 1b			3D		MBA 2D/3D		NEA 2D/3D		BA 2D/3D		Fig. 1d			Down			UP			Fig. 1e			Down			UP
CD		Wavelength (nm)	CD (mdeg)	CD (mdeg)	CD (mdeg)	Wavelength (nm)	CD (mdeg)	CD (mdeg)	CD (mdeg)	Wavelength (nm)	CD (mdeg)	CD (mdeg)	CD (mdeg)		XRD		2-theta (degree)	Intensity (a.u.)	2-theta (degree)	Intensity (a.u.)	2-theta (degree)	Intensity (a.u.)	2-theta (degree)	Intensity (a.u.)		mCP-AFM		Bias (V)	Current (nA)	error (%)	Bias (V)	Current (nA)	error (%)		mCP-AFM		Bias (V)	Current (nA)	error (%)	Bias (V)	Current (nA)	error (%)
		550	-0.00448	3.09462	0.0263	500	0.06815	-1.35544	3.23933	500	0.05274	-0.000758268	0.026				0	1	0	1	0	0	0	0		rac-NEA 2D/3D		-6	-67.9822	7.58952	-6	-61.2988	8.88621		S-NEA 2D/3D		-6	-69.9237	8.89777	-6	-12.6833	6.0076
		549.5	-0.31272	3.3802	0.0231	499	-0.4354	-0.54039	3.41321	499.5	0.07977	-0.03398	0.0229				0.01	0	0.01	0	0.01	0	0.01	0				-5.98	-67.4946	--	-5.98	-61.2815	--				-5.98	-68.5663	--	-5.98	-13.385	--
		549	-0.27597	3.24802	0.013	498	-1.75243	0.30662	3.7013	499	0.05634	-0.03053	0.0129				0.02	1	0.02	0	0.02	0	0.02	0				-5.95	-67.3905	--	-5.95	-61.3082	--				-5.95	-68.5705	--	-5.95	-13.385	--
		548.5	-0.24406	3.28412	0.0239	497	-1.77983	1.26574	0.32132	498.5	0.07484	-0.02754	0.0237				0.03	0	0.03	0	0.03	0	0.03	0				-5.93	-67.0748	--	-5.93	-61.2546	--				-5.93	-68.0406	--	-5.93	-13.3868	--
		548	-0.13769	3.40184	0.018	496	-0.71404	0.67251	-0.29824	498	0.08364	-0.04803	0.0178				0.04	0	0.04	0	0.04	0	0.04	0				-5.91	-67.0957	--	-5.91	-61.2856	--				-5.91	-67.8816	--	-5.91	-13.3868	--
		547.5	-0.16314	3.62316	0.00625	495	0.41999	-0.26019	-0.14292	497.5	0.11838	-0.10601	0.00619				0.05	0	0.05	0	0.05	0	0.05	0				-5.88	-68.2399	--	-5.88	-61.3099	--				-5.88	-69.2258	--	-5.88	-13.3933	--
		547	-0.21715	3.69645	0.00905	494	0.95838	-1.22225	0.7123	497	0.12895	-0.11102	0.00897				0.06	0	0.06	0	0.06	2	0.06	0				-5.86	-67.5067	--	-5.86	-61.2564	--				-5.86	-68.3966	--	-5.86	-13.3878	--
		546.5	-0.1058	3.64942	0.0169	493	0.67294	-1.55226	1.93592	496.5	0.12758	-0.09406	0.0168				0.07	0	0.07	0	0.07	0	0.07	0				-5.84	-67.3146	--	-5.84	-61.2343	--				-5.84	-67.6034	--	-5.84	-13.3903	--
		546	-0.10083	3.74459	0.0266	492	0.27847	-0.38917	1.57708	496	0.14399	-0.09126	0.0264				0.08	0	0.08	0	0.08	0	0.08	0				-5.81	-67.1541	--	-5.81	-61.3099	--				-5.81	-67.6519	--	-5.81	-13.402	--
		545.5	-0.20113	3.93122	0.0314	491	0.58945	-0.01689	1.15342	495.5	0.15184	-0.08972	0.0311				0.09	0	0.09	0	0.09	0	0.09	0				-5.79	-67.6157	--	-5.79	-61.1839	--				-5.79	-67.9369	--	-5.79	-13.3911	--
		545	-0.21487	3.89537	0.0338	490	0.76957	0.40537	0.44641	495	0.13992	-0.07306	0.0334				0.1	0	0.1	1	0.1	0	0.1	0				-5.77	-67.2782	--	-5.77	-61.2635	--				-5.77	-68.1108	--	-5.77	-13.3935	--
		544.5	-0.01176	3.61415	0.0503	489	0.41048	0.27466	0.50868	494.5	0.1231	-0.02347	0.0498				0.11	0	0.11	0	0.11	0	0.11	0				-5.74	-67.2984	--	-5.74	-61.2709	--				-5.74	-67.5959	--	-5.74	-13.4007	--
		544	-0.18939	3.68614	0.0638	488	0.76777	-0.77029	-0.35797	494	0.14932	-0.02297	0.0632				0.12	0	0.12	0	0.12	0	0.12	0				-5.72	-67.2394	--	-5.72	-61.2698	--				-5.72	-68.0031	--	-5.72	-13.4247	--
		543.5	-0.38549	3.86336	0.0781	487	0.31267	-0.87143	1.27538	493.5	0.19142	-0.0367	0.0774				0.13	0	0.13	0	0.13	0	0.13	2				-5.7	-67.8262	--	-5.7	-61.204	--				-5.7	-68.633	--	-5.7	-13.428	--
		543	-0.31242	3.84556	0.0897	486	-0.13897	-0.82205	1.81351	493	0.20086	-0.02318	0.0888				0.14	0	0.14	0	0.14	0	0.14	0				-5.67	-67.5866	--	-5.67	-61.2187	--				-5.67	-68.3219	--	-5.67	-13.4326	--
		542.5	-0.04153	3.56687	0.0905	485	-0.11377	-0.33949	3.28048	492.5	0.18211	-0.00295	0.0896				0.15	0	0.15	0	0.15	1	0.15	0				-5.65	-67.9808	--	-5.65	-61.3095	--				-5.65	-68.9367	--	-5.65	-13.4344	--
		542	0.12237	3.2479	0.066	484	0.22072	-0.60221	4.1477	492	0.13306	-0.00243	0.0653				0.16	0	0.16	0	0.16	0	0.16	0				-5.62	-67.7095	--	-5.62	-61.3098	--				-5.62	-68.2742	--	-5.62	-13.4375	--
		541.5	0.2865	3.04896	0.0512	483	1.3692	-0.80692	2.25238	491.5	0.08133	0.02009	0.0507				0.17	0	0.17	0	0.17	0	0.17	0				-5.6	-67.9448	--	-5.6	-61.3093	--				-5.6	-68.2811	--	-5.6	-13.528	--
		541	0.22209	3.04861	0.0406	482	0.65752	-0.06765	0.98345	491	0.06992	0.01049	0.0402				0.18	1	0.18	0	0.18	0	0.18	0				-5.58	-68.1252	--	-5.58	-61.2405	--				-5.58	-69.248	--	-5.58	-13.5902	--
		540.5	0.31178	3.01336	0.0318	481	-0.13634	0.51762	1.6601	490.5	0.05562	0.00743	0.0315				0.19	0	0.19	0	0.19	0	0.19	0				-5.55	-68.3338	--	-5.55	-61.2466	--				-5.55	-68.848	--	-5.55	-13.8008	--
		540	0.35306	2.95587	0.00865	480	-1.27986	0.86137	3.37498	490	0.02994	-0.01282	0.00856				0.2	0	0.2	0	0.2	0	0.2	1				-5.53	-68.5369	--	-5.53	-61.1294	--				-5.53	-68.8922	--	-5.53	-13.8556	--
		539.5	0.18294	3.07234	-0.00717	479	-0.99911	0.46692	5.21886	489.5	0.03311	-0.04731	-0.0071				0.21	0	0.21	0	0.21	0	0.21	1				-5.51	-68.7774	7.50017	-5.51	-61.2764	8.88353				-5.51	-69.0589	8.87994	-5.51	-14.1498	6.29346
		539	0.00366	3.32237	0.0299	478	-0.16137	-0.01683	3.14919	489	0.0945	-0.03537	0.0296				0.22	0	0.22	0	0.22	0	0.22	0				-5.48	-68.993	--	-5.48	-61.2672	--				-5.48	-68.9776	--	-5.48	-14.3591	--
		538.5	-0.14614	3.54852	0.0488	477	0.17996	-0.32446	1.93725	488.5	0.13631	-0.03966	0.0483				0.23	0	0.23	0	0.23	0	0.23	0				-5.46	-69.0273	--	-5.46	-61.2157	--				-5.46	-69.0406	--	-5.46	-14.4814	--
		538	-0.24268	3.61584	0.0451	476	0.42852	-0.11671	2.07143	488	0.15225	-0.06301	0.0446				0.24	0	0.24	1	0.24	0	0.24	0				-5.44	-68.6846	--	-5.44	-61.1762	--				-5.44	-68.7927	--	-5.44	-14.3493	--
		537.5	-0.24516	3.64549	0.0437	475	0.13489	0.11719	1.39194	487.5	0.15652	-0.06993	0.0433				0.25	0	0.25	1	0.25	0	0.25	0				-5.41	-68.8773	--	-5.41	-61.2278	--				-5.41	-68.6739	--	-5.41	-14.2902	--
		537	-0.10824	3.44447	0.0371	474	-0.08255	0.35506	1.27564	487	0.11535	-0.04187	0.0367				0.26	0	0.26	0	0.26	0	0.26	0				-5.39	-68.7206	--	-5.39	-61.2107	--				-5.39	-68.7554	--	-5.39	-14.1971	--
		536.5	0.05716	3.24732	0.036	473	0.34733	0.2932	-1.06647	486.5	0.07196	-0.000656861	0.0357				0.27	0	0.27	0	0.27	0	0.27	1				-5.37	-68.59	--	-5.37	-61.2525	--				-5.37	-68.8702	--	-5.37	-14.2242	--
		536	0.3008	3.03574	0.0252	472	0.20728	0.00348	1.17722	486	0.03844	0.01147	0.025				0.28	0	0.28	0	0.28	0	0.28	0				-5.34	-68.5622	--	-5.34	-61.1297	--				-5.34	-68.7631	--	-5.34	-14.0494	--
		535.5	0.48554	2.80729	0.0101	471	0.44333	0.18859	2.09657	485.5	0.00185	0.01824	0.01				0.29	1	0.29	1	0.29	1	0.29	0				-5.32	-68.4115	--	-5.32	-61.1928	--				-5.32	-68.6779	--	-5.32	-13.9389	--
		535	0.58292	2.88585	0.00907	470	-0.34033	-0.09412	2.46996	485	0.00598	0.01198	0.00898				0.3	0	0.3	1	0.3	0	0.3	0				-5.3	-68.7393	--	-5.3	-61.2378	--				-5.3	-68.7774	--	-5.3	-14.0745	--
		534.5	0.55974	2.88692	-0.0039	469	-0.92599	-0.08947	0.73984	484.5	-0.0178	0.01007	-0.00387				0.31	0	0.31	0	0.31	0	0.31	0				-5.27	-68.8606	--	-5.27	-61.2763	--				-5.27	-69.0524	--	-5.27	-14.351	--
		534	0.43734	2.89771	-0.00732	468	-0.52011	-0.62624	1.19934	484	-0.02928	0.01479	-0.00725				0.32	0	0.32	0	0.32	0	0.32	1				-5.25	-69.0127	--	-5.25	-61.2224	--				-5.25	-68.9367	--	-5.25	-14.4589	--
		533.5	0.26154	3.03646	-0.0015	467	0.08922	-1.03931	1.93166	483.5	0.01226	-0.01523	-0.00149				0.33	0	0.33	1	0.33	0	0.33	1				-5.23	-69.1539	--	-5.23	-61.2734	--				-5.23	-69.0779	--	-5.23	-14.6864	--
		533	0.13298	3.15406	0.0126	466	0.85269	-1.18772	0.42407	483	0.05393	-0.02896	0.0125				0.34	0	0.34	0	0.34	0	0.34	1				-5.2	-68.3991	--	-5.2	-61.2897	--				-5.2	-68.4184	--	-5.2	-14.4048	--
		532.5	0.07974	3.34059	0.0171	465	0.27018	-0.38077	-0.48126	482.5	0.07618	-0.04237	0.0169				0.35	0	0.35	0	0.35	0	0.35	0				-5.18	-68.9065	--	-5.18	-61.1487	--				-5.18	-68.2635	--	-5.18	-15.0337	--
		532	0.12986	3.24096	-0.00826	464	-0.52799	0.10896	-2.09018	482	0.04498	-0.06133	-0.00818				0.36	0	0.36	0	0.36	0	0.36	0				-5.16	-68.1049	--	-5.16	-61.309	--				-5.16	-66.7735	--	-5.16	-15.3113	--
		531.5	0.06082	3.14981	-0.0182	463	-0.99626	0.1538	-1.66313	481.5	0.02749	-0.06353	-0.018				0.37	1	0.37	0	0.37	0	0.37	0				-5.13	-68.1583	--	-5.13	-61.305	--				-5.13	-67.0959	--	-5.13	-15.0022	--
		531	0.06371	3.14068	-0.0179	462	-0.87257	0.0424	0.02182	481	0.02909	-0.06455	-0.0177				0.38	0	0.38	0	0.38	0	0.38	0				-5.11	-69.2485	--	-5.11	-61.2927	--				-5.11	-68.4184	--	-5.11	-15.3232	--
		530.5	0.36628	2.94335	-0.0121	461	-0.85848	0.04104	0.16394	480.5	0.0072	-0.03115	-0.012				0.39	0	0.39	0	0.39	0	0.39	0				-5.09	-69.1068	--	-5.09	-61.3037	--				-5.09	-68.3885	--	-5.09	-15.1827	--
		530	0.54531	2.87799	-0.00857	460	-0.98149	0.29374	0.13036	480	-0.00639	-0.01059	-0.00849				0.4	0	0.4	0	0.4	0	0.4	0				-5.06	-69.1916	--	-5.06	-61.2015	--				-5.06	-68.5411	--	-5.06	-15.2052	--
		529.5	0.67893	2.67605	-0.0174	459	-0.95995	1.00414	-1.58621	479.5	-0.04089	0.00651	-0.0172				0.41	1	0.41	1	0.41	0	0.41	0				-5.04	-68.9554	--	-5.04	-61.2536	--				-5.04	-68.0524	--	-5.04	-15.1095	--
		529	0.72323	2.49931	-0.0118	458	-0.94771	1.25294	-0.25794	479	-0.04885	0.02558	-0.0116				0.42	0	0.42	0	0.42	0	0.42	0				-5.02	-68.0811	7.35486	-5.02	-61.2798	8.88397				-5.02	-67.1596	8.81192	-5.02	-14.8718	6.316
		528.5	0.84125	2.47465	0.00239	457	-0.78369	1.39391	0.25053	478.5	-0.04103	0.04576	0.00237				0.43	0	0.43	0	0.43	1	0.43	0				-4.99	-68.3967	--	-4.99	-61.3023	--				-4.99	-67.3258	--	-4.99	-15.0189	--
		528	0.93945	2.37392	0.0204	456	-0.87212	0.98575	0.5356	478	-0.0363	0.07665	0.0202				0.44	1	0.44	0	0.44	1	0.44	0				-4.97	-68.5668	--	-4.97	-61.1696	--				-4.97	-67.5513	--	-4.97	-14.9784	--
		527.5	0.99996	2.37062	0.0328	455	-1.06624	0.41581	0.05292	477.5	-0.0279	0.09285	0.0325				0.45	1	0.45	0	0.45	0	0.45	0				-4.95	-67.4247	--	-4.95	-61.2149	--				-4.95	-67.0665	--	-4.95	-13.7828	--
		527	0.87651	2.49757	0.0223	454	-0.80592	0.25627	-0.90897	477	-0.02627	0.07052	0.0221				0.46	0	0.46	0	0.46	0	0.46	1				-4.92	-67.1171	--	-4.92	-61.3096	--				-4.92	-66.5816	--	-4.92	-13.3589	--
		526.5	0.68304	2.65051	0.0194	453	-0.85105	0.13401	-1.00186	476.5	-0.00941	0.04783	0.0192				0.47	1	0.47	0	0.47	0	0.47	2				-4.9	-67.3289	--	-4.9	-61.272	--				-4.9	-66.7334	--	-4.9	-13.7087	--
		526	0.47224	2.86077	0.0256	452	-0.55225	0.37123	-1.18783	476	0.01726	0.03349	0.0254				0.48	1	0.48	0	0.48	2	0.48	0				-4.88	-67.7497	--	-4.88	-61.1657	--				-4.88	-66.3894	--	-4.88	-14.5978	--
		525.5	0.24846	3.04261	0.0257	451	-0.48262	0.31597	-2.53304	475.5	0.04665	0.00426	0.0255				0.49	0	0.49	0	0.49	0	0.49	1				-4.85	-67.518	--	-4.85	-61.3094	--				-4.85	-65.6367	--	-4.85	-14.6996	--
		525	-0.05471	3.37313	0.00786	450	-0.54156	0.52304	-4.55076	475	0.07185	-0.05628	0.00779				0.5	0	0.5	0	0.5	0	0.5	0				-4.83	-66.8176	--	-4.83	-61.2167	--				-4.83	-65.0589	--	-4.83	-14.6466	--
		524.5	0.04692	3.2853	-0.0161	449	-0.55791	0.60368	-5.79141	474.5	0.03463	-0.06659	-0.016				0.51	0	0.51	0	0.51	0	0.51	0				-4.8	-67.1922	--	-4.8	-61.2576	--				-4.8	-65.2182	--	-4.8	-15.0686	--
		524	-0.07857	3.34671	-0.0036	448	-0.82153	0.75946	-3.46543	474	0.06692	-0.07404	-0.00356				0.52	1	0.52	0	0.52	0	0.52	0				-4.78	-67.1756	--	-4.78	-61.2211	--				-4.78	-64.7999	--	-4.78	-14.874	--
		523.5	-0.05434	3.22808	0.0195	447	-0.90524	1.00555	-1.69799	473.5	0.07573	-0.03721	0.0193				0.53	0	0.53	0	0.53	1	0.53	0				-4.76	-67.1432	--	-4.76	-61.2342	--				-4.76	-64.9929	--	-4.76	-15.2176	--
		523	-0.04173	3.18189	0.0357	446	-0.76438	1.10016	0.3674	473	0.09036	-0.01961	0.0354				0.54	2	0.54	0	0.54	0	0.54	0				-4.73	-67.2007	--	-4.73	-61.2742	--				-4.73	-65.07	--	-4.73	-15.305	--
		522.5	0.06018	3.10171	0.0219	445	-1.19414	1.71451	-0.04951	472.5	0.05774	-0.01441	0.0217				0.55	0	0.55	0	0.55	0	0.55	1				-4.71	-66.6563	--	-4.71	-61.1063	--				-4.71	-64.5006	--	-4.71	-13.4878	--
		522	0.11497	3.05626	0.0242	444	-0.98416	1.54709	-0.51777	472	0.04582	0.00201	0.0239				0.56	1	0.56	1	0.56	0	0.56	2				-4.69	-66.183	--	-4.69	-61.1335	--				-4.69	-64.2151	--	-4.69	-13.6299	--
		521.5	0.13625	2.96957	0.0591	443	-1.39628	1.54051	-0.02482	471.5	0.07293	0.0441	0.0585				0.57	0	0.57	2	0.57	0	0.57	1				-4.66	-65.8577	--	-4.66	-61.0515	--				-4.66	-63.5705	--	-4.66	-13.147	--
		521	0.02133	3.16814	0.0632	442	-1.05797	1.05878	2.03096	471	0.09219	0.03301	0.0626				0.58	0	0.58	0	0.58	0	0.58	2				-4.64	-65.4502	--	-4.64	-60.9362	--				-4.64	-62.907	--	-4.64	-12.8737	--
		520.5	-0.0895	3.2392	0.0574	441	-0.95008	1.04882	2.95228	470.5	0.09013	0.02355	0.0568				0.59	0	0.59	1	0.59	1	0.59	0				-4.62	-65.3067	--	-4.62	-60.9297	--				-4.62	-62.6999	--	-4.62	-12.9094	--
		520	-0.12664	3.33218	0.0346	440	-1.14835	1.45483	3.25519	470	0.08331	-0.01477	0.0343				0.6	0	0.6	0	0.6	0	0.6	0				-4.59	-65.0578	--	-4.59	-60.6568	--				-4.59	-62.4851	--	-4.59	-12.3839	--
		519.5	0.00255	3.28998	0.0236	439	-0.70886	0.97621	2.5639	469.5	0.06723	-0.02045	0.0234				0.61	0	0.61	0	0.61	0	0.61	1				-4.57	-65.1617	--	-4.57	-60.7175	--				-4.57	-62.411	--	-4.57	-13.606	--
		519	0.0279	3.36032	0.0325	438	-0.575	0.61876	2.38217	469	0.09098	-0.02655	0.0322				0.62	0	0.62	0	0.62	0	0.62	1				-4.55	-65.1051	--	-4.55	-60.6999	--				-4.55	-62.1478	--	-4.55	-14.0291	--
		518.5	0.09971	3.30018	0.0187	437	-0.45217	0.35132	1.28708	468.5	0.06255	-0.0255	0.0185				0.63	0	0.63	0	0.63	0	0.63	2				-4.52	-64.7792	--	-4.52	-60.6878	--				-4.52	-61.9515	8.82536	-4.52	-14.6131	6.30221
		518	0.1443	3.23386	0.026	436	-0.36337	0.36676	0.3488	468	0.0646	-0.01311	0.0257				0.64	0	0.64	0	0.64	0	0.64	1				-4.5	-64.9555	7.48413	-4.5	-60.3379	8.78858				-4.5	-61.8073	--	-4.5	-14.4462	--
		517.5	0.19661	3.22593	0.035	435	0.16108	-0.1131	-0.53155	467.5	0.07662	-0.00739	0.0346				0.65	0	0.65	1	0.65	0	0.65	0				-4.48	-64.7561	--	-4.48	-60.2877	--				-4.48	-61.2738	--	-4.48	-14.722	--
		517	0.1674	3.32049	0.0359	434	0.13131	0.18909	-0.27807	467	0.08826	-0.01713	0.0356				0.66	0	0.66	1	0.66	0	0.66	1				-4.45	-64.5302	--	-4.45	-60.222	--				-4.45	-61.1713	--	-4.45	-14.7815	--
		516.5	0.10947	3.3367	0.0546	433	-0.67626	0.6002	0.19729	466.5	0.10165	0.00647	0.0541				0.67	1	0.67	1	0.67	0	0.67	1				-4.43	-64.3362	--	-4.43	-60.2436	--				-4.43	-60.8651	--	-4.43	-14.736	--
		516	0.01168	3.41404	0.0658	432	-1.19294	0.84968	0.93062	466	0.13048	-0.000143022	0.0652				0.68	0	0.68	1	0.68	1	0.68	0				-4.41	-64.1174	--	-4.41	-60.3073	--				-4.41	-60.6832	--	-4.41	-14.3276	--
		515.5	0.03756	3.4579	0.07	431	-0.96508	1.01698	1.10938	465.5	0.14947	-0.01077	0.0694				0.69	0	0.69	0	0.69	0	0.69	0				-4.38	-64.0718	--	-4.38	-60.2192	--				-4.38	-60.6369	--	-4.38	-13.9994	--
		515	-0.06418	3.59853	0.0667	430	-0.78421	1.07094	0.51769	465	0.17319	-0.04104	0.0661				0.7	0	0.7	0	0.7	0	0.7	0				-4.36	-64.1694	--	-4.36	-60.2515	--				-4.36	-60.2552	--	-4.36	-13.9923	--
		514.5	-0.15034	3.7059	0.0662	429	-0.69716	1.34776	0.77222	464.5	0.19212	-0.06095	0.0656				0.71	0	0.71	1	0.71	0	0.71	0				-4.34	-63.7735	--	-4.34	-60.1744	--				-4.34	-59.9995	--	-4.34	-13.8601	--
		514	-0.25428	3.84604	0.0063	428	-1.22422	1.72118	0.8214	464	0.11643	-0.10396	0.00624				0.72	0	0.72	1	0.72	0	0.72	0				-4.31	-63.9927	--	-4.31	-59.8998	--				-4.31	-59.8103	--	-4.31	-13.7958	--
		513.5	-0.35404	3.99678	0.00917	427	-1.70184	1.48131	1.11465	463.5	0.14649	-0.12834	0.00908				0.73	0	0.73	1	0.73	1	0.73	0				-4.29	-63.6795	--	-4.29	-59.9526	--				-4.29	-59.6795	--	-4.29	-13.7713	--
		513	-0.42848	4.10879	-0.0131	426	-1.37425	1.33975	1.70016	463	0.14378	-0.16964	-0.0129				0.74	1	0.74	0	0.74	0	0.74	1				-4.27	-63.5155	--	-4.27	-60.0981	--				-4.27	-59.4211	--	-4.27	-13.7796	--
		512.5	-0.51384	4.19438	-0.0112	425	-1.25961	1.2512	1.40527	462.5	0.16306	-0.18516	-0.0111				0.75	1	0.75	0	0.75	0	0.75	0				-4.24	-63.4401	--	-4.24	-59.9563	--				-4.24	-59.4241	--	-4.24	-13.6632	--
		512	-0.61517	4.25945	-0.0135	424	-1.34383	1.42648	1.46011	462	0.15944	-0.18623	-0.0134				0.76	0	0.76	0	0.76	0	0.76	0				-4.22	-63.1057	--	-4.22	-59.9121	--				-4.22	-58.7948	--	-4.22	-13.0842	--
		511.5	-0.78084	4.4948	-0.0117	423	-1.63909	1.67829	0.69834	461.5	0.18738	-0.21057	-0.0116				0.77	0	0.77	1	0.77	0	0.77	0				-4.2	-63.3288	--	-4.2	-59.6866	--				-4.2	-58.3737	--	-4.2	-13.0218	--
		511	-0.79569	4.52159	-0.0111	422	-1.96335	2.13748	0.27214	461	0.18181	-0.20371	-0.011				0.78	0	0.78	2	0.78	0	0.78	1				-4.17	-63.1433	--	-4.17	-59.6578	--				-4.17	-58.1102	--	-4.17	-13.0387	--
		510.5	-0.65545	4.40661	-0.0203	421	-2.00831	2.24523	0.22283	460.5	0.17245	-0.21269	-0.0201				0.79	1	0.79	1	0.79	0	0.79	2				-4.15	-62.8528	--	-4.15	-59.6474	--				-4.15	-57.5564	--	-4.15	-13.007	--
		510	-0.53998	4.4261	-0.0104	420	-1.69829	2.17244	-0.47912	460	0.19091	-0.21146	-0.0103				0.8	0	0.8	1	0.8	0	0.8	1				-4.12	-62.8874	--	-4.12	-59.4279	--				-4.12	-57.2065	--	-4.12	-12.9372	--
		509.5	-0.351	4.30931	-0.0437	419	-1.52786	1.91906	-0.30052	459.5	0.10394	-0.19052	-0.0433				0.81	0	0.81	2	0.81	0	0.81	0				-4.1	-62.7093	--	-4.1	-59.4935	--				-4.1	-56.7725	--	-4.1	-12.7683	--
		509	-0.24267	4.20042	0.00888	418	-1.1853	1.63463	0.79003	459	0.18792	-0.17033	0.0088				0.82	0	0.82	0	0.82	0	0.82	1				-4.08	-62.6644	--	-4.08	-59.4556	--				-4.08	-56.7745	--	-4.08	-12.6425	--
		508.5	-0.02937	4.02581	0.0377	417	-1.14424	1.85928	-0.08356	458.5	0.20365	-0.129	0.0373				0.83	1	0.83	0	0.83	0	0.83	2				-4.05	-62.5267	--	-4.05	-59.3211	--				-4.05	-56.6005	--	-4.05	-12.5614	--
		508	0.30003	3.73308	0.0383	416	-1.15713	2.14315	-0.10221	458	0.16415	-0.08838	0.0379				0.84	0	0.84	1	0.84	0	0.84	1				-4.03	-62.3997	--	-4.03	-59.563	--				-4.03	-56.094	--	-4.03	-12.6005	--
		507.5	0.42819	3.60569	0.0383	415	-1.28622	2.42263	-0.05487	457.5	0.15354	-0.07778	0.0379				0.85	0	0.85	2	0.85	0	0.85	2				-4.01	-62.4915	7.7205	-4.01	-59.3215	8.80905				-4.01	-55.8377	--	-4.01	-12.6037	--
		507	0.3322	3.67112	0.0961	414	-1.46338	2.09504	1.15043	457	0.23958	-0.0493	0.0951				0.86	0	0.86	0	0.86	0	0.86	1				-3.98	-62.3979	--	-3.98	-59.0999	--				-3.98	-54.8999	8.63672	-3.98	-12.5132	5.86846
		506.5	0.08471	3.87207	0.0779	413	-2.08048	2.03343	2.90993	456.5	0.2267	-0.07247	0.0771				0.87	0	0.87	0	0.87	1	0.87	2				-3.96	-62.3819	--	-3.96	-59.2144	--				-3.96	-54.0556	--	-3.96	-12.5142	--
		506	-0.20362	4.16275	0.0574	412	-2.5335	2.19216	3.39741	456	0.23605	-0.12244	0.0568				0.88	0	0.88	0	0.88	0	0.88	2				-3.94	-62.3087	--	-3.94	-59.1203	--				-3.94	-53.8671	--	-3.94	-12.4425	--
		505.5	-0.34632	4.35909	0.0379	411	-2.88215	2.55477	2.27377	455.5	0.24548	-0.17045	0.0375				0.89	0	0.89	1	0.89	0	0.89	1				-3.91	-62.1668	--	-3.91	-59.0207	--				-3.91	-53.6796	--	-3.91	-12.3786	--
		505	-0.53326	4.55419	-0.033	410	-3.34745	2.69543	0.64812	455	0.16232	-0.22767	-0.0327				0.9	0	0.9	1	0.9	0	0.9	2				-3.89	-62.1807	--	-3.89	-58.7821	--				-3.89	-53.4975	--	-3.89	-12.3437	--
		504.5	-0.66047	4.78517	-0.0741	409	-3.53913	1.99477	0.18524	454.5	0.10576	-0.25257	-0.0734				0.91	0	0.91	2	0.91	0	0.91	0				-3.87	-62.2582	--	-3.87	-58.884	--				-3.87	-53.2185	--	-3.87	-12.3741	--
		504	-0.64634	4.94079	-0.0756	408	-3.75817	1.65225	0.1148	454	0.12499	-0.27463	-0.0748				0.92	0	0.92	1	0.92	1	0.92	0				-3.84	-62.2417	--	-3.84	-58.8937	--				-3.84	-52.6938	--	-3.84	-12.3631	--
		503.5	-0.52274	4.9403	-0.0886	407	-3.5581	1.22501	0.8988	453.5	0.11851	-0.29391	-0.0877				0.93	0	0.93	0	0.93	0	0.93	0				-3.82	-62.1984	--	-3.82	-58.5502	--				-3.82	-52.6789	--	-3.82	-12.3178	--
		503	-0.28712	4.76396	-0.0812	406	-3.05789	1.5159	1.65838	453	0.10694	-0.26779	-0.0804				0.94	1	0.94	0	0.94	1	0.94	1				-3.8	-62.287	--	-3.8	-58.265	--				-3.8	-52.2858	--	-3.8	-12.3799	--
		502.5	-0.34231	4.80887	-0.0124	405	-2.46519	0.96448	1.70446	452.5	0.23129	-0.25594	-0.0123				0.95	0	0.95	0	0.95	0	0.95	2				-3.77	-62.0755	--	-3.77	-58.0928	--				-3.77	-51.8298	--	-3.77	-12.4137	--
		502	-0.53608	5.00554	0.00967	404	-1.8127	1.45581	1.13612	452	0.2624	-0.24326	0.00957				0.96	0	0.96	1	0.96	1	0.96	0				-3.75	-62.0557	--	-3.75	-58.1569	--				-3.75	-51.1308	--	-3.75	-12.3401	--
		501.5	-0.57425	5.07846	0.0051	403	-1.45137	0.66291	2.06695	451.5	0.2527	-0.24261	0.00504				0.97	0	0.97	0	0.97	0	0.97	2				-3.73	-61.9737	--	-3.73	-57.8656	--				-3.73	-50.9014	--	-3.73	-12.337	--
		501	-0.68815	5.15463	0.00694	402	-1.54639	0.61024	3.3732	451	0.25683	-0.24308	0.00688				0.98	1	0.98	0	0.98	0	0.98	2				-3.7	-62.0642	--	-3.7	-57.5254	--				-3.7	-50.7624	--	-3.7	-12.3463	--
		500.5	-0.84153	5.31142	-0.021	401	-1.24555	-0.66497	3.42545	450.5	0.2049	-0.24643	-0.0208				0.99	0	0.99	1	0.99	1	0.99	3				-3.68	-61.855	--	-3.68	-57.226	--				-3.68	-50.6084	--	-3.68	-12.2278	--
		500	-1.07999	5.55273	-0.0109	400	-0.96142	-1.70747	3.30717	450	0.24772	-0.26936	-0.0108				1	0	1	1	1	1	1	0				-3.66	-61.2955	--	-3.66	-56.7963	--				-3.66	-49.9279	--	-3.66	-12.2411	--
		499.5	-1.22788	5.77112	0.0242	399	-0.48703	-3.02383	2.20507	449.5	0.08133	-0.03332	0.024				1.01	1	1.01	0	1.01	0	1.01	0				-3.63	-61.2244	--	-3.63	-55.7946	--				-3.63	-49.326	--	-3.63	-11.8157	--
		499	-1.2789	5.97755	0.0135	398	0.572	-5.12571	1.4516	449	0.05664	-0.02995	0.0133				1.02	1	1.02	1	1.02	1	1.02	0				-3.61	-61.6012	--	-3.61	-55.5444	--				-3.61	-48.5662	--	-3.61	-11.303	--
		498.5	-1.27897	6.13211	0.0248	397	2.46804	-7.69958	0.6002	448.5	0.07659	-0.02747	0.0246				1.03	0	1.03	1	1.03	2	1.03	1				-3.59	-60.8459	--	-3.59	-55.8048	--				-3.59	-47.5805	--	-3.59	-10.8218	--
		498	-1.3618	6.41086	0.0183	396	4.48183	-11.2396	0.59085	448	0.08545	-0.04915	0.0182				1.04	0	1.04	0	1.04	2	1.04	1				-3.56	-60.7808	--	-3.56	-55.7589	--				-3.56	-47.2964	--	-3.56	-11.4382	--
		497.5	-1.50774	6.63236	0.00624	395	7.23264	-15.3288	0.45456	447.5	0.11625	-0.1039	0.00618				1.05	0	1.05	0	1.05	1	1.05	3				-3.54	-60.0832	--	-3.54	-55.6264	--				-3.54	-46.4622	--	-3.54	-11.7401	--
		497	-1.63227	6.85381	0.00641	394	9.6315	-19.347	1.15811	447	0.12627	-0.11357	0.00635				1.06	0	1.06	0	1.06	1	1.06	1				-3.52	-59.3605	7.53059	-3.52	-54.9303	8.35531				-3.52	-45.2808	--	-3.52	-11.641	--
		496.5	-1.71273	7.12159	0.0164	393	11.2262	-22.0345	-0.21286	446.5	0.1288	-0.09641	0.0162				1.07	0	1.07	0	1.07	1	1.07	1				-3.49	-59.5729	--	-3.49	-55.0908	--				-3.49	-46.4896	7.82122	-3.49	-11.6478	5.58173
		496	-1.72437	7.41468	0.028	392	7.98522	-19.8372	-0.70725	446	0.14458	-0.08909	0.0277				1.08	0	1.08	1	1.08	0	1.08	1				-3.47	-58.6544	--	-3.47	-55.3141	--				-3.47	-45.5288	--	-3.47	-11.1542	--
		495.5	-1.66531	7.61818	0.031	391	-4.16343	-9.26894	-1.49038	445.5	0.1492	-0.08776	0.0307				1.09	1	1.09	0	1.09	0	1.09	0				-3.45	-58.7821	--	-3.45	-54.4368	--				-3.45	-45.4793	--	-3.45	-11.3364	--
		495	-1.77881	7.98205	0.0325	390	-29.8738	14.832	-1.8006	445	0.13763	-0.07326	0.0322				1.1	0	1.1	0	1.1	0	1.1	1				-3.42	-57.8556	--	-3.42	-53.6067	--				-3.42	-44.8426	--	-3.42	-10.9922	--
		494.5	-2.02883	8.32343	0.0504	389	-70.1046	52.4833	-1.36572	444.5	0.123	-0.02319	0.0499				1.11	0	1.11	1	1.11	0	1.11	1				-3.4	-57.9592	--	-3.4	-52.5788	--				-3.4	-45.416	--	-3.4	-10.5229	--
		494	-2.27354	8.83618	0.0636	388	-114.689	96.3904	-0.21274	444	0.14938	-0.02341	0.063				1.12	0	1.12	0	1.12	2	1.12	1				-3.38	-57.5263	--	-3.38	-52.3182	--				-3.38	-44.3073	--	-3.38	-10.3591	--
		493.5	-2.6283	9.41118	0.0762	387	-150.136	131.666	1.48284	443.5	0.18747	-0.03648	0.0755				1.13	0	1.13	2	1.13	2	1.13	1				-3.35	-56.7173	--	-3.35	-52.0594	--				-3.35	-42.7603	--	-3.35	-10.0303	--
		493	-3.101	10.0159	0.0905	386	-166.482	149.162	3.41142	443	0.20291	-0.02375	0.0896				1.14	0	1.14	2	1.14	0	1.14	0				-3.33	-56.4875	--	-3.33	-51.6399	--				-3.33	-42.3899	--	-3.33	-9.98944	--
		492.5	-3.74902	10.7223	0.0895	385	-161.893	147.116	3.30513	442.5	0.18006	-0.00288	0.0886				1.15	0	1.15	0	1.15	1	1.15	1				-3.3	-56.3448	--	-3.3	-50.795	--				-3.3	-42.951	--	-3.3	-9.53724	--
		492	-4.45443	11.5155	0.0649	384	-142.51	130.935	3.00489	442	0.13093	-0.00238	0.0643				1.16	0	1.16	0	1.16	0	1.16	2				-3.28	-56.8554	--	-3.28	-50.1977	--				-3.28	-42.9313	--	-3.28	-9.94885	--
		491.5	-5.22893	12.338	0.0517	383	-115.794	111.354	1.93376	441.5	0.08252	0.01978	0.0512				1.17	0	1.17	1	1.17	0	1.17	2				-3.26	-55.6834	--	-3.26	-50.1014	--				-3.26	-42.3926	--	-3.26	-10.1535	--
		491	-5.60734	13.029	0.0397	382	-89.0689	89.5368	1.25026	441	0.06833	0.01033	0.0393				1.18	0	1.18	1	1.18	0	1.18	1				-3.23	-55.7521	--	-3.23	-49.6052	--				-3.23	-40.9116	--	-3.23	-9.97531	--
		490.5	-6.04758	13.6106	0.0313	381	-63.4145	69.8835	0.79766	440.5	0.05461	0.00729	0.031				1.19	0	1.19	1	1.19	0	1.19	3				-3.21	-55.169	--	-3.21	-49.0501	--				-3.21	-39.6238	--	-3.21	-9.70644	--
		490	-6.42931	14.2683	0.00832	380	-39.6948	49.3745	0.30322	440	0.02944	-0.01296	0.00824				1.2	0	1.2	1	1.2	0	1.2	1				-3.19	-54.855	--	-3.19	-48.9351	--				-3.19	-38.8402	--	-3.19	-9.58311	--
		489.5	-6.97777	14.8123	-0.00717	379	-17.6528	29.7739	0.29374	439.5	0.03327	-0.04746	-0.0071				1.21	0	1.21	1	1.21	0	1.21	1				-3.16	-54.5695	--	-3.16	-48.6214	--				-3.16	-36.8815	--	-3.16	-9.67765	--
		489	-7.17607	15.098	0.03	378	1.54623	12.4896	0.68551	439	0.09549	-0.03613	0.0297				1.22	0	1.22	1	1.22	0	1.22	1				-3.14	-54.1208	--	-3.14	-48.2012	--				-3.14	-36.9425	--	-3.14	-9.4392	--
		488.5	-7.30315	15.2834	0.0497	377	14.8594	-1.01805	2.30762	438.5	0.13886	-0.04052	0.0492				1.23	0	1.23	3	1.23	1	1.23	1				-3.12	-53.6902	--	-3.12	-47.7381	--				-3.12	-35.3421	--	-3.12	-9.2508	--
		488	-7.53345	15.4956	0.0469	376	24.6022	-11.55	2.57448	438	0.15527	-0.06232	0.0465				1.24	0	1.24	1	1.24	2	1.24	1				-3.09	-53.747	--	-3.09	-47.4398	--				-3.09	-35.5422	--	-3.09	-9.15816	--
		487.5	-8.04506	15.8314	0.0444	375	30.1995	-18.6875	2.67188	437.5	0.15949	-0.07152	0.044				1.25	0	1.25	1	1.25	0	1.25	1				-3.07	-53.0251	--	-3.07	-47.2649	--				-3.07	-34.4011	--	-3.07	-8.72964	--
		487	-8.404	16.0068	0.0358	374	33.2174	-23.5625	0.53586	437	0.11291	-0.04205	0.0354				1.26	0	1.26	1	1.26	0	1.26	2				-3.05	-53.3517	--	-3.05	-46.9035	--				-3.05	-35.0941	--	-3.05	-8.54324	--
		486.5	-8.57632	15.7867	0.0363	373	33.8576	-26.5531	-0.48456	436.5	0.07249	-0.000671005	0.0359				1.27	0	1.27	1	1.27	0	1.27	0				-3.02	-52.8588	--	-3.02	-45.9017	--				-3.02	-34.4358	--	-3.02	-8.28598	--
		486	-8.61868	15.7131	0.0247	372	33.7129	-28.4779	-1.00301	436	0.03773	0.0112	0.0245				1.28	1	1.28	0	1.28	0	1.28	0				-3	-52.4384	7.26533	-3	-45.1987	7.84492				-3	-34.0665	6.56424	-3	-8.10437	4.18239
		485.5	-8.84299	15.491	0.01	371	32.4284	-29.1596	0.27217	435.5	0.00184	0.01797	0.00991				1.29	1	1.29	1	1.29	0	1.29	1				-2.98	-52.3406	--	-2.98	-44.9256	--				-2.98	-33.7522	--	-2.98	-8.08324	--
		485	-9.09341	15.301	0.00897	370	31.1141	-28.7108	1.21481	435	0.00607	0.0117	0.00889				1.3	0	1.3	1	1.3	0	1.3	3				-2.95	-51.7738	--	-2.95	-44.6294	--				-2.95	-33.309	--	-2.95	-8.05889	--
		484.5	-9.10536	14.8585	-0.00382	369	29.4831	-27.2886	0.92393	434.5	-0.01752	0.00996	-0.00378				1.31	0	1.31	1	1.31	1	1.31	1				-2.93	-51.7111	--	-2.93	-44.1077	--				-2.93	-32.3052	--	-2.93	-7.9767	--
		484	-8.73294	14.2437	-0.00759	368	28.9422	-26.7838	0.6425	434	-0.02956	0.01454	-0.00751				1.32	0	1.32	1	1.32	2	1.32	1				-2.91	-51.1054	--	-2.91	-43.4061	--				-2.91	-32.1328	--	-2.91	-8.03077	--
		483.5	-8.18707	13.3694	-0.00137	367	28.0375	-26.1481	0.15267	433.5	0.01238	-0.0151	-0.00136				1.33	0	1.33	1	1.33	2	1.33	1				-2.88	-51.3396	--	-2.88	-43.1946	--				-2.88	-31.7951	--	-2.88	-7.91103	--
		483	-7.57037	12.6484	0.0126	366	27.372	-26.3698	0.3277	433	0.05379	-0.02877	0.0125				1.34	0	1.34	2	1.34	3	1.34	2				-2.86	-50.146	--	-2.86	-42.3933	--				-2.86	-30.9666	--	-2.86	-7.76264	--
		482.5	-7.22069	12.004	0.0167	365	26.1292	-25.9741	1.17097	432.5	0.07555	-0.04243	0.0166				1.35	0	1.35	0	1.35	3	1.35	0				-2.84	-50.1358	--	-2.84	-42.1202	--				-2.84	-30.9113	--	-2.84	-7.91098	--
		482	-6.86548	11.637	-0.00788	364	24.396	-25.5075	1.10331	432	0.04436	-0.05997	-0.00781				1.36	0	1.36	2	1.36	1	1.36	3				-2.81	-50.3064	--	-2.81	-41.7357	--				-2.81	-30.0219	--	-2.81	-7.92883	--
		481.5	-6.51585	10.9617	-0.0187	363	24.1688	-24.9756	0.96306	431.5	0.02731	-0.0644	-0.0185				1.37	0	1.37	2	1.37	2	1.37	1				-2.79	-49.3551	--	-2.79	-41.5237	--				-2.79	-29.5725	--	-2.79	-7.91177	--
		481	-6.11384	10.2839	-0.018	362	22.8274	-24.3629	-0.01252	431	0.02983	-0.06547	-0.0178				1.38	0	1.38	1	1.38	2	1.38	1				-2.77	-48.3888	--	-2.77	-40.5856	--				-2.77	-29.4143	--	-2.77	-7.85396	--
		480.5	-6.01993	9.75811	-0.0123	361	22.8091	-23.5334	-0.41193	430.5	0.00718	-0.03158	-0.0122				1.39	0	1.39	2	1.39	2	1.39	0				-2.74	-48.4512	--	-2.74	-40.0241	--				-2.74	-28.5806	--	-2.74	-7.33563	--
		480	-6.25747	9.49544	-0.00847	360	21.986	-22.9664	0.30468	430	-0.00635	-0.01042	-0.00839				1.4	0	1.4	1	1.4	1	1.4	4				-2.72	-46.8348	--	-2.72	-39.5243	--				-2.72	-27.9937	--	-2.72	-7.5885	--
		479.5	-6.5523	9.12532	-0.0169	359	21.6322	-22.6971	0.65895	429.5	-0.04001	0.00649	-0.0168				1.41	0	1.41	1	1.41	0	1.41	4				-2.7	-46.5442	--	-2.7	-39.6348	--				-2.7	-27.2514	--	-2.7	-7.4085	--
		479	-6.66037	8.6793	-0.0121	358	21.1437	-22.6234	1.35945	429	-0.05009	0.02615	-0.012				1.42	0	1.42	1	1.42	0	1.42	2				-2.67	-45.0863	--	-2.67	-38.8129	--				-2.67	-27.0179	--	-2.67	-7.29929	--
		478.5	-6.57558	8.32713	0.00304	357	20.8488	-22.2919	0.73224	428.5	-0.04038	0.04639	0.00301				1.43	0	1.43	0	1.43	0	1.43	4				-2.65	-45.5877	--	-2.65	-37.7547	--				-2.65	-26.8067	--	-2.65	-7.34361	--
		478	-6.33797	7.81583	0.0212	356	20.6364	-22.3115	0.3902	428	-0.03626	0.07821	0.021				1.44	0	1.44	0	1.44	1	1.44	2				-2.62	-44.5211	--	-2.62	-37.6625	--				-2.62	-26.6103	--	-2.62	-7.15803	--
		477.5	-6.38781	7.53006	0.0331	355	20.2185	-22.758	0.33875	427.5	-0.02728	0.09274	0.0327				1.45	0	1.45	2	1.45	4	1.45	3				-2.6	-43.7143	--	-2.6	-36.1624	--				-2.6	-26.3615	--	-2.6	-6.96255	--
		477	-6.38868	7.42661	0.0231	354	19.7598	-22.7641	0.50728	427	-0.02649	0.07216	0.0228				1.46	0	1.46	1	1.46	2	1.46	2				-2.58	-43.4397	--	-2.58	-35.1749	--				-2.58	-26.2587	--	-2.58	-7.12548	--
		476.5	-6.48424	6.98714	0.0197	353	19.2002	-22.9175	1.17482	426.5	-0.00964	0.04856	0.0195				1.47	1	1.47	2	1.47	1	1.47	2				-2.55	-43.4267	--	-2.55	-33.994	--				-2.55	-26.703	--	-2.55	-7.01257	--
		476	-6.67781	6.8443	0.0257	352	18.7848	-22.4578	0.81105	426	0.01749	0.03348	0.0255				1.48	0	1.48	3	1.48	1	1.48	1				-2.53	-42.644	--	-2.53	-33.1353	--				-2.53	-25.4001	--	-2.53	-6.85816	--
		475.5	-6.45653	6.43821	0.0259	351	18.3963	-21.7799	1.17626	425.5	0.04722	0.00416	0.0257				1.49	0	1.49	0	1.49	2	1.49	0				-2.51	-42.1281	6.51224	-2.51	-32.2144	6.4408				-2.51	-24.8781	5.34199	-2.51	-6.63883	3.73622
		475	-6.3013	5.9224	0.00833	350	18.5516	-21.7274	1.7456	425	0.07294	-0.05645	0.00825				1.5	0	1.5	1	1.5	1	1.5	1				-2.48	-41.0875	--	-2.48	-31.4674	--				-2.48	-24.1028	--	-2.48	-6.21244	--
		474.5	-6.19096	5.37853	-0.0168	349	18.834	-21.7602	2.56329	424.5	0.03391	-0.06717	-0.0166				1.51	0	1.51	2	1.51	1	1.51	2				-2.46	-40.3085	--	-2.46	-30.8281	--				-2.46	-24.2853	--	-2.46	-6.09002	--
		474	-6.06496	5.23261	-0.00407	348	19.2802	-22.1167	2.04798	424	0.06748	-0.07554	-0.00403				1.52	1	1.52	2	1.52	1	1.52	0				-2.44	-39.6758	--	-2.44	-30.2816	--				-2.44	-23.5597	--	-2.44	-6.02689	--
		473.5	-5.94179	5.24488	0.02	347	19.7888	-22.2805	0.93732	423.5	0.07637	-0.03672	0.0198				1.53	0	1.53	0	1.53	3	1.53	2				-2.41	-38.2745	--	-2.41	-29.4827	--				-2.41	-22.9085	--	-2.41	-5.81702	--
		473	-5.5048	5.39599	0.0351	346	19.8475	-22.7809	0.16351	423	0.08894	-0.0194	0.0348				1.54	0	1.54	0	1.54	1	1.54	2				-2.39	-37.5649	--	-2.39	-28.7749	--				-2.39	-22.131	--	-2.39	-5.86009	--
		472.5	-5.08977	5.29168	0.0213	345	20.523	-23.4861	0.46726	422.5	0.05676	-0.01462	0.0211				1.55	1	1.55	1	1.55	1	1.55	3				-2.37	-36.7825	--	-2.37	-28.4374	--				-2.37	-21.8891	--	-2.37	-5.54361	--
		472	-5.18818	5.41591	0.0239	344	21.4875	-24.7407	1.15371	422	0.0454	0.00197	0.0237				1.56	0	1.56	4	1.56	1	1.56	1				-2.34	-35.4381	--	-2.34	-27.597	--				-2.34	-21.5939	--	-2.34	-5.2105	--
		471.5	-5.33699	5.52354	0.0589	343	22.6757	-25.8993	0.77151	421.5	0.07305	0.04355	0.0583				1.57	0	1.57	1	1.57	2	1.57	0				-2.32	-34.8463	--	-2.32	-27.1116	--				-2.32	-21.0721	--	-2.32	-5.07755	--
		471	-5.3226	5.54234	0.0641	342	23.2283	-26.6402	1.09396	421	0.09422	0.03265	0.0634				1.58	0	1.58	1	1.58	1	1.58	0				-2.3	-34.4569	--	-2.3	-26.6968	--				-2.3	-21.14	--	-2.3	-5.20822	--
		470.5	-5.20237	5.1088	0.0572	341	23.5784	-27.4429	1.50231	420.5	0.09011	0.02314	0.0566				1.59	0	1.59	1	1.59	1	1.59	0				-2.27	-33.6707	--	-2.27	-25.9748	--				-2.27	-20.536	--	-2.27	-5.1507	--
		470	-5.12646	4.81068	0.0354	340	24.0847	-27.4488	2.16851	420	0.08495	-0.01489	0.035				1.6	0	1.6	1	1.6	1	1.6	0				-2.25	-32.6373	--	-2.25	-25.3274	--				-2.25	-20.2198	--	-2.25	-5.59148	--
		469.5	-4.88	4.40115	0.0237	339	25.1256	-28.1099	1.6506	419.5	0.0675	-0.02064	0.0234				1.61	0	1.61	2	1.61	1	1.61	0				-2.23	-31.9318	--	-2.23	-24.4112	--				-2.23	-19.6388	--	-2.23	-5.19922	--
		469	-4.88325	4.37741	0.0322	338	26.3419	-29.2444	0.71437	419	0.09038	-0.02658	0.0319				1.62	1	1.62	3	1.62	4	1.62	0				-2.2	-31.1017	--	-2.2	-24.1069	--				-2.2	-19.5247	--	-2.2	-4.83422	--
		468.5	-4.61088	4.24938	0.0183	337	26.7127	-30.8432	-0.53357	418.5	0.06179	-0.02554	0.0181				1.63	1	1.63	4	1.63	1	1.63	0				-2.18	-30.113	--	-2.18	-23.5102	--				-2.18	-19.1732	--	-2.18	-4.46022	--
		468	-4.41363	4.28282	0.0255	336	27.9182	-32.3151	-0.72031	418	0.06381	-0.01325	0.0253				1.64	0	1.64	3	1.64	0	1.64	0				-2.16	-29.2181	--	-2.16	-22.6867	--				-2.16	-18.6423	--	-2.16	-4.25035	--
		467.5	-4.30312	4.39884	0.0357	335	29.6705	-33.7992	-0.83227	417.5	0.07798	-0.00722	0.0354				1.65	0	1.65	0	1.65	2	1.65	0				-2.13	-28.4054	--	-2.13	-21.9875	--				-2.13	-18.1591	--	-2.13	-4.3442	--
		467	-4.23237	4.55485	0.035	334	31.7596	-34.7933	-0.93237	417	0.08618	-0.01691	0.0346				1.66	0	1.66	2	1.66	3	1.66	2				-2.11	-27.8619	--	-2.11	-21.5347	--				-2.11	-17.9031	--	-2.11	-4.37622	--
		466.5	-4.23019	4.60506	0.054	333	32.9491	-35.824	-0.48473	416.5	0.10047	0.00652	0.0535				1.67	1	1.67	3	1.67	1	1.67	2				-2.09	-27.2204	--	-2.09	-21.0601	--				-2.09	-17.8838	--	-2.09	-4.21028	--
		466	-4.11042	4.57061	0.066	332	32.9637	-36.4	-0.90499	416	0.13092	-0.00014	0.0654				1.68	0	1.68	3	1.68	1	1.68	1				-2.06	-26.6758	--	-2.06	-20.6356	--				-2.06	-17.2568	--	-2.06	-3.96448	--
		465.5	-3.92144	4.55818	0.0689	331	32.9672	-36.9394	-0.3048	415.5	0.14706	-0.01058	0.0682				1.69	1	1.69	1	1.69	1	1.69	2				-2.04	-26.1052	--	-2.04	-20.0557	--				-2.04	-16.9655	--	-2.04	-3.80974	--
		465	-3.92648	4.7344	0.0668	330	31.3621	-36.8738	0.28485	415	0.17236	-0.04011	0.0661				1.7	1	1.7	0	1.7	2	1.7	4				-2.02	-25.6269	4.57542	-2.02	-19.4872	4.97877				-2.02	-15.8774	3.9432	-2.02	-3.81489	2.19681
		464.5	-3.83801	4.94331	0.066	329	28.0627	-34.1224	1.4029	414.5	0.19258	-0.06188	0.0654				1.71	1	1.71	2	1.71	2	1.71	4				-1.99	-25.1268	--	-1.99	-18.8845	--				-1.99	-15.615	--	-1.99	-3.77576	--
		464	-3.60667	5.08164	0.0572	328	21.3778	-28.3185	2.14787	414	0.21507	-0.10172	0.0567				1.72	1	1.72	6	1.72	2	1.72	5				-1.97	-24.6598	--	-1.97	-18.5243	--				-1.97	-15.532	--	-1.97	-3.73102	--
		463.5	-3.67662	5.19424	0.0583	327	15.7086	-23.0797	2.59489	413.5	0.24575	-0.1303	0.0577				1.73	3	1.73	5	1.73	5	1.73	6				-1.95	-24.1951	--	-1.95	-18.2062	--				-1.95	-15.452	--	-1.95	-3.68491	--
		463	-3.58191	5.30293	0.0396	326	15.4607	-23.1158	2.33765	413	0.244	-0.16564	0.0392				1.74	5	1.74	4	1.74	5	1.74	5				-1.92	-23.2081	--	-1.92	-17.6386	--				-1.92	-15.0131	--	-1.92	-3.36516	--
		462.5	-3.53407	5.43676	0.0401	325	22.5448	-31.5247	2.33007	412.5	0.26145	-0.18199	0.0397				1.75	3	1.75	7	1.75	4	1.75	9				-1.9	-22.5391	--	-1.9	-17.5709	--				-1.9	-14.6351	--	-1.9	-2.96814	--
		462	-3.43523	5.33596	0.0373	324	37.5769	-47.1908	1.78454	412	0.25917	-0.18524	0.037				1.76	5	1.76	6	1.76	4	1.76	13				-1.88	-22.1749	--	-1.88	-17.0223	--				-1.88	-14.1933	--	-1.88	-3.19219	--
		461.5	-3.34495	5.11604	0.0375	323	53.0243	-64.4531	1.57807	411.5	0.28374	-0.20942	0.0372				1.77	4	1.77	6	1.77	7	1.77	9				-1.85	-21.3169	--	-1.85	-16.5388	--				-1.85	-13.4841	--	-1.85	-3.05691	--
		461	-3.31591	4.83355	0.0374	322	64.0119	-78.8888	1.29862	411	0.28001	-0.20595	0.037				1.78	8	1.78	6	1.78	6	1.78	9				-1.83	-21.0165	--	-1.83	-15.9889	--				-1.83	-13.3863	--	-1.83	-2.95968	--
		460.5	-3.46009	4.66835	0.0307	321	67.7011	-85.1518	0.57582	410.5	0.27009	-0.20937	0.0304				1.79	6	1.79	11	1.79	8	1.79	5				-1.8	-20.3136	--	-1.8	-15.3009	--				-1.8	-13.1291	--	-1.8	-2.93118	--
		460	-3.29454	4.49196	0.0391	320	63.7951	-83.3559	0.47048	410	0.29277	-0.21538	0.0387				1.8	5	1.8	7	1.8	7	1.8	9				-1.78	-19.505	--	-1.78	-14.9369	--				-1.78	-12.5429	--	-1.78	-2.90033	--
		459.5	-3.43732	4.53285	0.0551	319	57.1154	-76.8801	-0.06115	409.5	0.30357	-0.19452	0.0545				1.81	8	1.81	6	1.81	8	1.81	6				-1.76	-19.0291	--	-1.76	-14.4367	--				-1.76	-12.0722	--	-1.76	-2.91772	--
		459	-3.59858	4.58884	0.0598	318	48.693	-66.6583	-0.1739	409	0.29095	-0.17245	0.0593				1.82	9	1.82	10	1.82	8	1.82	7				-1.73	-18.7084	--	-1.73	-13.7716	--				-1.73	-11.7354	--	-1.73	-2.73058	--
		458.5	-3.5096	4.5012	0.0867	317	41.1824	-57.4862	-0.43548	408.5	0.29936	-0.1277	0.0858				1.83	7	1.83	10	1.83	5	1.83	8				-1.71	-17.7292	--	-1.71	-13.2471	--				-1.71	-10.9743	--	-1.71	-2.75705	--
		458	-3.31829	4.45139	0.0895	316	34.382	-49.7523	0.13098	408	0.26477	-0.08752	0.0886				1.84	6	1.84	12	1.84	9	1.84	12				-1.69	-17.4701	--	-1.69	-13.1583	--				-1.69	-11.2099	--	-1.69	-2.71152	--
		457.5	-3.23768	4.51888	0.0885	315	30.449	-45.3813	0.256	407.5	0.25236	-0.07705	0.0877				1.85	6	1.85	12	1.85	9	1.85	14				-1.66	-16.6236	--	-1.66	-12.7065	--				-1.66	-10.7204	--	-1.66	-2.63125	--
		457	-3.10276	4.51352	0.0947	314	30.2669	-46.1306	0.4621	407	0.23793	-0.05037	0.0938				1.86	9	1.86	14	1.86	10	1.86	8				-1.64	-16.2402	--	-1.64	-12.2503	--				-1.64	-10.7078	--	-1.64	-2.60252	--
		456.5	-2.91445	4.48212	0.0782	313	34.2103	-51.7307	0.11233	406.5	0.22717	-0.07235	0.0774				1.87	12	1.87	10	1.87	8	1.87	9				-1.62	-15.8011	--	-1.62	-11.8344	--				-1.62	-10.3847	--	-1.62	-2.46625	--
		456	-2.68721	4.38414	0.0576	312	40.632	-58.8412	-0.25895	406	0.23839	-0.12431	0.057				1.88	11	1.88	12	1.88	11	1.88	15				-1.59	-14.976	--	-1.59	-11.4191	--				-1.59	-10.1567	--	-1.59	-2.39475	--
		455.5	-2.60975	4.46758	0.0397	311	47.001	-65.3446	-0.3326	405.5	0.24498	-0.1664	0.0393				1.89	11	1.89	15	1.89	17	1.89	22				-1.57	-14.6872	--	-1.57	-11.0328	--				-1.57	-10.0345	--	-1.57	-2.28561	--
		455	-2.70264	4.61604	0.0191	310	52.1262	-69.915	-0.44003	405	0.2659	-0.22802	0.0189				1.9	15	1.9	16	1.9	20	1.9	21				-1.55	-14.0251	--	-1.55	-10.6583	--				-1.55	-9.76791	--	-1.55	-2.15805	--
		454.5	-2.77049	4.77354	0.0235	309	54.4088	-73.3154	-0.42229	404.5	0.3036	-0.25699	0.0233				1.91	12	1.91	16	1.91	14	1.91	16				-1.52	-13.5272	--	-1.52	-10.0083	--				-1.52	-9.14164	--	-1.52	-2.02396	--
		454	-2.74165	4.76222	0.0253	308	55.2468	-75.4474	-0.25103	404	0.32643	-0.27635	0.025				1.92	12	1.92	19	1.92	16	1.92	16				-1.5	-13.3044	2.85095	-1.5	-9.62074	2.8896				-1.5	-8.66545	2.10824	-1.5	-2.0225	1.08764
		453.5	-2.78145	4.88899	0.0118	307	55.2749	-77.3079	0.12205	403.5	0.31627	-0.29289	0.0117				1.93	18	1.93	28	1.93	19	1.93	20				-1.48	-12.8053	--	-1.48	-9.21581	--				-1.48	-8.5162	--	-1.48	-2.01082	--
		453	-2.94668	5.03088	0.0185	306	56.0211	-77.7472	0.16425	403	0.3068	-0.27016	0.0183				1.94	16	1.94	33	1.94	23	1.94	26				-1.45	-12.115	--	-1.45	-9.02013	--				-1.45	-8.22479	--	-1.45	-1.73737	--
		452.5	-3.00507	4.92538	0.0417	305	56.7663	-78.8912	0.00169	402.5	0.33703	-0.25448	0.0413				1.95	8	1.95	47	1.95	36	1.95	25				-1.43	-11.6981	--	-1.43	-8.68494	--				-1.43	-7.94128	--	-1.43	-1.77918	--
		452	-2.92841	4.84609	0.0583	304	56.7783	-80.7229	-0.98036	402	0.36132	-0.24585	0.0577				1.96	11	1.96	48	1.96	44	1.96	35				-1.41	-11.6248	--	-1.41	-8.30116	--				-1.41	-7.74564	--	-1.41	-1.81633	--
		451.5	-2.97926	4.84118	0.0559	303	51.5611	-79.0505	-0.69987	401.5	0.35665	-0.24595	0.0554				1.97	14	1.97	55	1.97	45	1.97	42				-1.38	-10.7178	--	-1.38	-7.91748	--				-1.38	-7.55894	--	-1.38	-1.50975	--
		451	-3.04394	4.94097	0.0582	302	48.3263	-75.8598	-0.6197	401	0.36278	-0.24748	0.0577				1.98	8	1.98	66	1.98	56	1.98	43				-1.36	-10.2848	--	-1.36	-7.684	--				-1.36	-7.35527	--	-1.36	-1.50314	--
		450.5	-2.95682	4.9363	0.0806	301	44.8214	-70.0642	-0.17923	400.5	0.40943	-0.24989	0.0798				1.99	12	1.99	68	1.99	57	1.99	56				-1.34	-9.85208	--	-1.34	-7.38226	--				-1.34	-6.99101	--	-1.34	-1.62865	--
		450	-2.88557	4.88612	0.0864	300	41.7003	-64.0579	-0.6068	400	0.44644	-0.27535	0.0855				2	15	2	71	2	60	2	58				-1.31	-9.57497	--	-1.31	-7.10839	--				-1.31	-6.66371	--	-1.31	-1.62445	--
		449.5	-2.71422	4.81409	0.0974	--	--	--	--	399.5	0.47974	-0.28692	0.0964				2.01	13	2.01	67	2.01	45	2.01	69				-1.29	-9.33742	--	-1.29	-6.85577	--				-1.29	-6.5829	--	-1.29	-1.65683	--
		449	-2.84136	4.89369	0.098	--	--	--	--	399	0.50699	-0.31298	0.097				2.02	15	2.02	87	2.02	60	2.02	63				-1.27	-9.06366	--	-1.27	-6.52432	--				-1.27	-6.34504	--	-1.27	-1.57435	--
		448.5	-2.87722	4.94391	0.101	--	--	--	--	398.5	0.5405	-0.34074	0.0999				2.03	19	2.03	92	2.03	71	2.03	64				-1.24	-8.56666	--	-1.24	-6.19616	--				-1.24	-6.19691	--	-1.24	-1.51225	--
		448	-2.66363	4.80663	0.104	--	--	--	--	398	0.59663	-0.39076	0.103				2.04	17	2.04	101	2.04	53	2.04	63				-1.22	-8.24324	--	-1.22	-5.96235	--				-1.22	-6.06017	--	-1.22	-1.40603	--
		447.5	-2.40856	4.65204	0.0853	--	--	--	--	397.5	0.63191	-0.46295	0.0845				2.05	16	2.05	98	2.05	54	2.05	66				-1.2	-7.97958	--	-1.2	-5.64145	--				-1.2	-5.87446	--	-1.2	-1.36275	--
		447	-2.26526	4.51939	0.0877	--	--	--	--	397	0.67485	-0.5011	0.0869				2.06	15	2.06	100	2.06	51	2.06	73				-1.17	-7.70634	--	-1.17	-5.36497	--				-1.17	-5.71508	--	-1.17	-1.35169	--
		446.5	-2.1419	4.56821	0.101	--	--	--	--	396.5	0.74899	-0.5489	0.1				2.07	15	2.07	90	2.07	54	2.07	68				-1.15	-7.29961	--	-1.15	-5.12613	--				-1.15	-5.47257	--	-1.15	-1.29136	--
		446	-2.14546	4.59611	0.107	--	--	--	--	396	0.80662	-0.59425	0.106				2.08	14	2.08	90	2.08	58	2.08	60				-1.12	-7.36095	--	-1.12	-4.84623	--				-1.12	-5.2572	--	-1.12	-1.26605	--
		445.5	-2.00142	4.49184	0.115	--	--	--	--	395.5	0.84999	-0.62274	0.114				2.09	12	2.09	95	2.09	59	2.09	64				-1.1	-6.92708	--	-1.1	-4.62019	--				-1.1	-5.00783	--	-1.1	-1.22022	--
		445	-2.06609	4.49297	0.125	--	--	--	--	395	0.89954	-0.65206	0.124				2.1	14	2.1	97	2.1	64	2.1	67				-1.08	-6.77568	--	-1.08	-4.42661	--				-1.08	-4.87471	--	-1.08	-1.17331	--
		444.5	-2.28135	4.61712	0.141	--	--	--	--	394.5	0.94298	-0.66316	0.14				2.11	15	2.11	90	2.11	63	2.11	61				-1.05	-6.16118	--	-1.05	-4.22387	--				-1.05	-4.63916	--	-1.05	-1.08275	--
		444	-2.52421	4.80556	0.159	--	--	--	--	394	1.01633	-0.7009	0.158				2.12	13	2.12	88	2.12	65	2.12	62				-1.03	-6.00208	--	-1.03	-4.047	--				-1.03	-4.48596	--	-1.03	-1.03255	--
		443.5	-2.67974	4.93279	0.158	--	--	--	--	393.5	1.07832	-0.76612	0.156				2.13	13	2.13	79	2.13	63	2.13	56				-1.01	-5.80789	1.40051	-1.01	-3.8581	1.30668				-1.01	-4.34925	1.12035	-1.01	-0.98381	0.49453
		443	-2.75431	4.94405	0.155	--	--	--	--	393	1.1415	-0.83379	0.154				2.14	13	2.14	86	2.14	54	2.14	60				-0.985	-5.57379	--	-0.985	-3.67619	--				-0.985	-4.22633	--	-0.985	-1.01388	--
		442.5	-2.78202	5.02567	0.155	--	--	--	--	392.5	1.22478	-0.91825	0.153				2.15	16	2.15	113	2.15	53	2.15	74				-0.961	-5.46403	--	-0.961	-3.495	--				-0.961	-4.09262	--	-0.961	-0.97935	--
		442	-2.6502	5.11332	0.148	--	--	--	--	392	1.33046	-1.03781	0.146				2.16	15	2.16	99	2.16	61	2.16	76				-0.938	-5.21518	--	-0.938	-3.30026	--				-0.938	-3.91351	--	-0.938	-0.94428	--
		441.5	-2.57683	5.26578	0.148	--	--	--	--	391.5	1.43876	-1.14507	0.147				2.17	12	2.17	84	2.17	63	2.17	74				-0.914	-5.09011	--	-0.914	-3.13916	--				-0.914	-3.77747	--	-0.914	-0.87815	--
		441	-2.43521	5.32172	0.139	--	--	--	--	391	1.53139	-1.2566	0.137				2.18	15	2.18	90	2.18	56	2.18	71				-0.891	-4.664	--	-0.891	-2.92826	--				-0.891	-3.59874	--	-0.891	-0.86437	--
		440.5	-2.30516	5.21575	0.144	--	--	--	--	390.5	1.61508	-1.32985	0.143				2.19	14	2.19	87	2.19	68	2.19	62				-0.867	-4.46079	--	-0.867	-2.77074	--				-0.867	-3.4303	--	-0.867	-0.79342	--
		440	-2.22662	5.10276	0.148	--	--	--	--	390	1.70199	-1.4082	0.147				2.2	18	2.2	83	2.2	66	2.2	78				-0.844	-4.25008	--	-0.844	-2.63084	--				-0.844	-3.27563	--	-0.844	-0.73134	--
		439.5	-2.22151	5.11785	0.152	--	--	--	--	389.5	1.77327	-1.47313	0.15				2.21	11	2.21	93	2.21	52	2.21	70				-0.82	-4.06216	--	-0.82	-2.47735	--				-0.82	-3.10399	--	-0.82	-0.68504	--
		439	-2.33975	5.09225	0.166	--	--	--	--	389	1.80896	-1.48076	0.164				2.22	13	2.22	91	2.22	49	2.22	74				-0.797	-3.77089	--	-0.797	-2.34274	--				-0.797	-2.93462	--	-0.797	-0.55605	--
		438.5	-2.39714	5.16479	0.2	--	--	--	--	388.5	1.87609	-1.48076	0.198				2.23	14	2.23	98	2.23	51	2.23	70				-0.773	-3.46441	--	-0.773	-2.14803	--				-0.773	-2.83673	--	-0.773	-0.41087	--
		438	-2.46828	5.04484	0.234	--	--	--	--	388	1.93978	-1.4769	0.231				2.24	19	2.24	88	2.24	60	2.24	69				-0.75	-3.27737	--	-0.75	-1.94255	--				-0.75	-2.66028	--	-0.75	-0.34674	--
		437.5	-2.62288	5.0376	0.246	--	--	--	--	387.5	1.96205	-1.47491	0.244				2.25	14	2.25	89	2.25	60	2.25	63				-0.727	-3.09932	--	-0.727	-1.78155	--				-0.727	-2.44861	--	-0.727	-0.32288	--
		437	-2.7753	5.06649	0.247	--	--	--	--	387	1.9718	-1.48327	0.244				2.26	12	2.26	88	2.26	57	2.26	62				-0.703	-2.92256	--	-0.703	-1.68276	--				-0.703	-2.30253	--	-0.703	-0.31802	--
		436.5	-2.74453	5.02388	0.255	--	--	--	--	386.5	1.93505	-1.42952	0.253				2.27	9	2.27	82	2.27	64	2.27	66				-0.68	-2.79974	--	-0.68	-1.54189	--				-0.68	-2.18805	--	-0.68	-0.29386	--
		436	-2.62402	4.9734	0.25	--	--	--	--	386	1.9154	-1.42065	0.247				2.28	14	2.28	81	2.28	63	2.28	70				-0.656	-2.60121	--	-0.656	-1.41446	--				-0.656	-2.06916	--	-0.656	-0.26444	--
		435.5	-2.4992	4.95431	0.239	--	--	--	--	385.5	1.89921	-1.42675	0.236				2.29	13	2.29	89	2.29	60	2.29	59				-0.633	-2.44695	--	-0.633	-1.32644	--				-0.633	-1.90897	--	-0.633	-0.25636	--
		435	-2.52778	4.90871	0.201	--	--	--	--	385	1.81574	-1.41703	0.199				2.3	14	2.3	85	2.3	58	2.3	57				-0.609	-2.32718	--	-0.609	-1.25269	--				-0.609	-1.8054	--	-0.609	-0.2424	--
		434.5	-2.51661	4.71879	0.144	--	--	--	--	384.5	1.70893	-1.42311	0.143				2.31	17	2.31	96	2.31	61	2.31	78				-0.586	-2.2045	--	-0.586	-1.15532	--				-0.586	-1.69085	--	-0.586	-0.23697	--
		434	-2.32745	4.5766	0.0914	--	--	--	--	384	1.59492	-1.41389	0.0905				2.32	17	2.32	82	2.32	62	2.32	73				-0.562	-2.04618	--	-0.562	-1.07952	--				-0.562	-1.56801	--	-0.562	-0.21469	--
		433.5	-2.39175	4.62945	0.0846	--	--	--	--	383.5	1.489	-1.32153	0.0837				2.33	11	2.33	69	2.33	59	2.33	59				-0.539	-1.90475	--	-0.539	-0.99044	--				-0.539	-1.41577	--	-0.539	-0.20354	--
		433	-2.44699	4.64158	0.0836	--	--	--	--	383	1.3908	-1.22534	0.0827				2.34	11	2.34	79	2.34	50	2.34	54				-0.516	-1.76789	--	-0.516	-0.89936	--				-0.516	-1.33277	0.38949	-0.516	-0.19508	0.11083
		432.5	-2.6174	4.71976	0.0959	--	--	--	--	382.5	1.29769	-1.10772	0.095				2.35	18	2.35	90	2.35	49	2.35	61				-0.492	-1.69812	0.54772	-0.492	-0.8183	0.31412				-0.492	-1.21235	--	-0.492	-0.19154	--
		432	-2.66249	4.74638	0.0763	--	--	--	--	382	1.21882	-1.06764	0.0756				2.36	11	2.36	96	2.36	52	2.36	59				-0.469	-1.54927	--	-0.469	-0.7276	--				-0.469	-1.11641	--	-0.469	-0.19103	--
		431.5	-2.82496	4.9241	0.123	--	--	--	--	381.5	1.14911	-0.9058	0.122				2.37	14	2.37	88	2.37	58	2.37	56				-0.445	-1.46949	--	-0.445	-0.66006	--				-0.445	-1.0397	--	-0.445	-0.18029	--
		431	-2.89148	5.23112	0.14	--	--	--	--	381	1.07432	-0.79745	0.138				2.38	11	2.38	82	2.38	56	2.38	46				-0.422	-1.33009	--	-0.422	-0.61141	--				-0.422	-0.94526	--	-0.422	-0.1653	--
		430.5	-2.96603	5.49134	0.12	--	--	--	--	380.5	0.99641	-0.75857	0.119				2.39	11	2.39	83	2.39	55	2.39	57				-0.399	-1.21658	--	-0.399	-0.5491	--				-0.399	-0.8543	--	-0.399	-0.15441	--
		430	-2.86693	5.48235	0.0759	--	--	--	--	380	0.94122	-0.79091	0.0752				2.4	17	2.4	82	2.4	57	2.4	68				-0.375	-1.10924	--	-0.375	-0.50095	--				-0.375	-0.77481	--	-0.375	-0.15058	--
		429.5	-2.71824	5.37037	0.0718	--	--	--	--	379.5	0.92166	-0.77939	0.0711				2.41	18	2.41	93	2.41	59	2.41	60				-0.352	-1.03548	--	-0.352	-0.45795	--				-0.352	-0.69409	--	-0.352	-0.14045	--
		429	-2.50343	5.18606	0.0686	--	--	--	--	379	0.88735	-0.75148	0.0679				2.42	16	2.42	103	2.42	71	2.42	55				-0.328	-0.89334	--	-0.328	-0.41862	--				-0.328	-0.56379	--	-0.328	-0.12928	--
		428.5	-2.45629	5.20302	0.0316	--	--	--	--	378.5	0.82376	-0.76115	0.0313				2.43	18	2.43	103	2.43	56	2.43	63				-0.305	-0.81188	--	-0.305	-0.37427	--				-0.305	-0.48558	--	-0.305	-0.12168	--
		428	-2.22003	4.97958	0.00306	--	--	--	--	378	0.71878	-0.71273	0.00303				2.44	10	2.44	90	2.44	53	2.44	66				-0.281	-0.70279	--	-0.281	-0.33704	--				-0.281	-0.3946	--	-0.281	-0.11279	--
		427.5	-2.12405	4.8234	0.00971	--	--	--	--	377.5	0.65125	-0.63203	0.00961				2.45	14	2.45	87	2.45	64	2.45	72				-0.258	-0.64716	--	-0.258	-0.3014	--				-0.258	-0.36494	--	-0.258	-0.10731	--
		427	-2.2577	4.89435	0.0292	--	--	--	--	377	0.60607	-0.54818	0.0289				2.46	20	2.46	93	2.46	49	2.46	68				-0.234	-0.55185	--	-0.234	-0.25448	--				-0.234	-0.31927	--	-0.234	-0.09933	--
		426.5	-2.31228	4.92195	0.0404	--	--	--	--	376.5	0.56775	-0.4878	0.04				2.47	13	2.47	78	2.47	52	2.47	57				-0.211	-0.45444	--	-0.211	-0.22758	--				-0.211	-0.24777	--	-0.211	-0.09187	--
		426	-2.4228	5.08626	0.0253	--	--	--	--	376	0.53264	-0.48245	0.0251				2.48	12	2.48	69	2.48	58	2.48	73				-0.187	-0.36921	--	-0.187	-0.20167	--				-0.187	-0.2047	--	-0.187	-0.0844	--
		425.5	-2.45573	5.04732	0.0325	--	--	--	--	375.5	0.4701	-0.40574	0.0322				2.49	13	2.49	68	2.49	53	2.49	72				-0.164	-0.28084	--	-0.164	-0.17873	--				-0.164	-0.1611	--	-0.164	-0.08175	--
		425	-2.36092	5.04134	0.048	--	--	--	--	375	0.40923	-0.31421	0.0475				2.5	13	2.5	84	2.5	46	2.5	69				-0.141	-0.22333	--	-0.141	-0.15667	--				-0.141	-0.13292	--	-0.141	-0.07831	--
		424.5	-2.3911	5.16891	0.0403	--	--	--	--	374.5	0.34869	-0.26891	0.0399				2.51	14	2.51	94	2.51	50	2.51	62				-0.117	-0.15772	--	-0.117	-0.12527	--				-0.117	-0.1008	--	-0.117	-0.0732	--
		424	-2.41079	5.14924	0.0532	--	--	--	--	374	0.37609	-0.27078	0.0527				2.52	15	2.52	90	2.52	49	2.52	49				-0.0937	-0.08627	--	-0.0937	-0.1039	--				-0.0937	-0.06774	--	-0.0937	-0.06812	--
		423.5	-2.20275	4.8488	0.0644	--	--	--	--	373.5	0.37356	-0.24598	0.0638				2.53	19	2.53	75	2.53	47	2.53	57				-0.0702	-0.02045	--	-0.0702	-0.08376	--				-0.0702	-0.03027	--	-0.0702	-0.06162	--
		423	-2.23789	4.78474	0.0393	--	--	--	--	373	0.29971	-0.2219	0.0389				2.54	10	2.54	85	2.54	45	2.54	70				-0.047	0.03701	--	-0.047	-0.06281	--				-0.047	0.00881	--	-0.047	-0.05611	--
		422.5	-2.22112	4.77499	0.00432	--	--	--	--	372.5	0.22121	-0.21265	0.00428				2.55	11	2.55	105	2.55	47	2.55	66				-0.0235	0.10218	--	-0.0235	-0.04948	--				-0.0235	0.04701	--	-0.0235	-0.05124	--
		422	-2.20581	4.86738	-0.0242	--	--	--	--	372	0.18828	-0.23614	-0.0239				2.56	18	2.56	89	2.56	49	2.56	57				0	0.16558	0.11466	0	-0.03492	0.00865				0	0.07738	0.06096	0	-0.04595	0.00374
		421.5	-2.20689	4.8888	-0.0811	--	--	--	--	371.5	0.12569	-0.28636	-0.0803				2.57	14	2.57	80	2.57	48	2.57	50				0.0235	0.22293	--	0.0235	-0.01991	--				0.0235	0.10554	--	0.0235	-0.04148	--
		421	-2.00972	4.79425	-0.106	--	--	--	--	371	0.09616	-0.30659	-0.105				2.58	12	2.58	75	2.58	41	2.58	56				0.047	0.29348	--	0.047	-0.00465	--				0.047	0.1256	--	0.047	-0.03822	--
		420.5	-1.88755	4.78331	-0.122	--	--	--	--	370.5	0.01837	-0.26031	-0.121				2.59	14	2.59	85	2.59	52	2.59	56				0.0702	0.35996	--	0.0702	0.01174	--				0.0702	0.14993	--	0.0702	-0.03495	--
		420	-1.77189	4.89833	-0.126	--	--	--	--	370	0.01422	-0.26351	-0.125				2.6	15	2.6	93	2.6	53	2.6	57				0.0937	0.42383	--	0.0937	0.02487	--				0.0937	0.17047	--	0.0937	-0.03111	--
		419.5	-1.73045	4.98684	-0.0865	--	--	--	--	369.5	0.02448	-0.19567	-0.0856				2.61	9	2.61	83	2.61	45	2.61	66				0.117	0.47254	--	0.117	0.04768	--				0.117	0.20106	--	0.117	-0.02624	--
		419	-1.86681	5.00842	-0.0435	--	--	--	--	369	0.08685	-0.17301	-0.0431				2.62	13	2.62	79	2.62	48	2.62	62				0.141	0.54018	--	0.141	0.06116	--				0.141	0.24834	--	0.141	-0.02317	--
		418.5	-1.96865	4.84931	-0.0211	--	--	--	--	368.5	0.1145	-0.15631	-0.0209				2.63	14	2.63	85	2.63	51	2.63	57				0.164	0.60763	--	0.164	0.07727	--				0.164	0.29338	--	0.164	-0.01726	--
		418	-2.04571	4.76964	0.0347	--	--	--	--	368	0.17727	-0.10848	0.0344				2.64	15	2.64	89	2.64	58	2.64	62				0.187	0.65237	--	0.187	0.0916	--				0.187	0.37286	--	0.187	-0.01042	--
		417.5	-2.20339	4.85578	0.0585	--	--	--	--	367.5	0.21314	-0.09731	0.0579				2.65	14	2.65	86	2.65	50	2.65	57				0.211	0.71498	--	0.211	0.1232	--				0.211	0.39419	--	0.211	-0.00929	--
		417	-2.22048	4.80234	0.0717	--	--	--	--	367	0.24083	-0.09877	0.071				2.66	14	2.66	84	2.66	50	2.66	55				0.234	0.78379	--	0.234	0.13437	--				0.234	0.4067	--	0.234	-0.00555	--
		416.5	-2.15062	4.56609	0.038	--	--	--	--	366.5	0.21491	-0.13961	0.0377				2.67	13	2.67	92	2.67	57	2.67	51				0.258	0.81943	--	0.258	0.14607	--				0.258	0.41162	--	0.258	0.0028	--
		416	-2.02326	4.30711	0.0318	--	--	--	--	366	0.19913	-0.13616	0.0315				2.68	16	2.68	90	2.68	54	2.68	64				0.281	0.89688	--	0.281	0.15041	--				0.281	0.47239	--	0.281	-0.000473333	--
		415.5	-1.72671	4.12295	0.00559	--	--	--	--	365.5	0.15019	-0.13912	0.00554				2.69	14	2.69	84	2.69	49	2.69	61				0.305	0.95475	--	0.305	0.15122	--				0.305	0.51918	--	0.305	0.00792	--
		415	-1.56806	3.98758	-0.00175	--	--	--	--	365	0.17472	-0.17819	-0.00174				2.7	13	2.7	89	2.7	48	2.7	65				0.328	0.97745	--	0.328	0.1627	--				0.328	0.55803	--	0.328	0.00893	--
		414.5	-1.28366	3.64415	-0.0141	--	--	--	--	364.5	0.21157	-0.23942	-0.0139				2.71	13	2.71	72	2.71	55	2.71	62				0.352	1.0261	--	0.352	0.19377	--				0.352	0.57306	--	0.352	0.00254	--
		414	-0.98205	3.30347	-0.00105	--	--	--	--	364	0.2483	-0.25038	-0.00104				2.72	12	2.72	75	2.72	55	2.72	62				0.375	1.11911	--	0.375	0.21219	--				0.375	0.64783	--	0.375	0.00362	--
		413.5	-0.74055	3.0609	-0.000904	--	--	--	--	363.5	0.27471	-0.2765	-0.000895				2.73	14	2.73	69	2.73	51	2.73	65				0.399	1.16128	--	0.399	0.23268	--				0.399	0.68528	--	0.399	0.00736	--
		413	-0.74772	3.02889	0.0307	--	--	--	--	363	0.32339	-0.26257	0.0304				2.74	14	2.74	74	2.74	58	2.74	65				0.422	1.21594	--	0.422	0.24723	--				0.422	0.73323	--	0.422	0.01245	--
		412.5	-0.62674	3.03516	0.0232	--	--	--	--	362.5	0.34995	-0.30404	0.023				2.75	21	2.75	86	2.75	51	2.75	63				0.445	1.27859	--	0.445	0.27753	--				0.445	0.76655	--	0.445	0.01621	--
		412	-0.68892	3.12227	0.00459	--	--	--	--	362	0.32059	-0.3115	0.00454				2.76	20	2.76	85	2.76	55	2.76	60				0.469	1.36816	--	0.469	0.29786	--				0.469	0.82549	--	0.469	0.02108	--
		411.5	-0.68904	3.19504	0.00261	--	--	--	--	361.5	0.27252	-0.26735	0.00259				2.77	17	2.77	73	2.77	58	2.77	63				0.492	1.45504	0.74694	0.492	0.31691	0.21846				0.492	0.85863	--	0.492	0.02858	--
		411	-0.61751	3.24545	-0.0156	--	--	--	--	361	0.22025	-0.25122	-0.0155				2.78	14	2.78	68	2.78	49	2.78	70				0.516	1.5354	--	0.516	0.32478	--				0.516	0.93819	0.48437	0.516	0.0371	0.07472
		410.5	-0.68619	3.34453	-0.0276	--	--	--	--	360.5	0.20036	-0.25494	-0.0273				2.79	19	2.79	85	2.79	46	2.79	56				0.539	1.59434	--	0.539	0.34596	--				0.539	0.96134	--	0.539	0.04344	--
		410	-0.78622	3.28594	-0.0265	--	--	--	--	360	0.1822	-0.23463	-0.0262				2.8	19	2.8	91	2.8	49	2.8	58				0.562	1.62585	--	0.562	0.39633	--				0.562	1.03208	--	0.562	0.02296	--
		409.5	-0.61472	3.1317	-0.0288	--	--	--	--	359.5	0.18791	-0.24502	-0.0286				2.81	18	2.81	94	2.81	55	2.81	68				0.586	1.68302	--	0.586	0.4472	--				0.586	1.10861	--	0.586	0.0383	--
		409	-0.34666	2.89238	-0.0269	--	--	--	--	359	0.22553	-0.27876	-0.0266				2.82	15	2.82	73	2.82	53	2.82	63				0.609	1.82666	--	0.609	0.44744	--				0.609	1.18278	--	0.609	0.10547	--
		408.5	-0.02808	2.6809	-0.0232	--	--	--	--	358.5	0.23036	-0.27634	-0.023				2.83	11	2.83	74	2.83	53	2.83	72				0.633	1.95742	--	0.633	0.48201	--				0.633	1.24691	--	0.633	0.11175	--
		408	0.09613	2.48961	-0.0148	--	--	--	--	358	0.21751	-0.24674	-0.0146				2.84	11	2.84	71	2.84	48	2.84	63				0.656	2.08508	--	0.656	0.53298	--				0.656	1.32197	--	0.656	0.1106	--
		407.5	0.14466	2.33043	0.014	--	--	--	--	357.5	0.24881	-0.22115	0.0138				2.85	9	2.85	83	2.85	43	2.85	63				0.68	2.12626	--	0.68	0.56713	--				0.68	1.3436	--	0.68	0.10851	--
		407	0.25431	2.27057	0.0245	--	--	--	--	357	0.2602	-0.21175	0.0242				2.86	11	2.86	68	2.86	44	2.86	61				0.703	2.24728	--	0.703	0.59472	--				0.703	1.11052	--	0.703	0.10413	--
		406.5	0.35759	2.34257	0.00777	--	--	--	--	356.5	0.23142	-0.21603	0.00769				2.87	16	2.87	69	2.87	49	2.87	75				0.727	2.34561	--	0.727	0.57697	--				0.727	1.13524	--	0.727	0.08364	--
		406	0.36343	2.29635	0.00467	--	--	--	--	356	0.20064	-0.1914	0.00462				2.88	18	2.88	72	2.88	51	2.88	55				0.75	2.50925	--	0.75	0.63086	--				0.75	1.14556	--	0.75	-0.01847	--
		405.5	0.241	2.25323	0.0156	--	--	--	--	355.5	0.19365	-0.16275	0.0155				2.89	10	2.89	73	2.89	55	2.89	64				0.773	2.54156	--	0.773	0.71926	--				0.773	1.18524	--	0.773	-0.02864	--
		405	0.28061	2.04444	0.048	--	--	--	--	355	0.24559	-0.15063	0.0475				2.9	9	2.9	78	2.9	48	2.9	54				0.797	2.6052	--	0.797	0.7058	--				0.797	1.23523	--	0.797	-0.03537	--
		404.5	0.60051	1.74809	0.0469	--	--	--	--	354.5	0.27832	-0.18535	0.0465				2.91	14	2.91	85	2.91	54	2.91	56				0.82	2.58392	--	0.82	0.71924	--				0.82	1.30355	--	0.82	-0.03864	--
		404	0.88184	1.65355	0.0578	--	--	--	--	354	0.28556	-0.17112	0.0572				2.92	22	2.92	78	2.92	57	2.92	64				0.844	2.73613	--	0.844	0.50989	--				0.844	1.36811	--	0.844	-0.04147	--
		403.5	1.11781	1.52275	0.0852	--	--	--	--	353.5	0.33296	-0.16431	0.0843				2.93	20	2.93	73	2.93	52	2.93	66				0.867	2.86326	--	0.867	0.59117	--				0.867	1.41964	--	0.867	-0.04087	--
		403	1.4318	1.21444	0.102	--	--	--	--	353	0.3564	-0.15478	0.101				2.94	17	2.94	69	2.94	52	2.94	54				0.891	2.84238	--	0.891	0.51246	--				0.891	1.40039	--	0.891	-0.04167	--
		402.5	1.74967	0.9027	0.101	--	--	--	--	352.5	0.33007	-0.13095	0.0996				2.95	18	2.95	85	2.95	56	2.95	43				0.914	2.90066	--	0.914	0.5272	--				0.914	1.46874	--	0.914	-0.0433	--
		402	1.97388	0.67305	0.0763	--	--	--	--	352	0.29778	-0.14671	0.0755				2.96	17	2.96	84	2.96	66	2.96	56				0.938	2.85597	--	0.938	0.59085	--				0.938	1.44824	--	0.938	-0.04087	--
		401.5	2.12775	0.52009	0.0674	--	--	--	--	351.5	0.29067	-0.15712	0.0668				2.97	15	2.97	82	2.97	55	2.97	69				0.961	2.79332	--	0.961	0.57643	--				0.961	1.08153	--	0.961	-0.04268	--
		401	2.34906	0.18341	0.0454	--	--	--	--	351	0.27489	-0.18493	0.045				2.98	13	2.98	83	2.98	54	2.98	66				0.985	2.81395	--	0.985	0.65593	--				0.985	1.10104	--	0.985	-0.049	--
		400.5	2.70793	-0.29042	0.0121	--	--	--	--	350.5	0.22981	-0.20586	0.012				2.99	18	2.99	81	2.99	51	2.99	61				1.01	2.9547	1.41336	1.01	0.70241	0.48352				1.01	1.12339	0.58532	1.01	-0.04941	0.000676491
		400	3.0723	-0.68663	-0.0117	--	--	--	--	350	0.19616	-0.21926	-0.0116				3	20	3	97	3	49	3	65				1.03	3.01202	--	1.03	0.58027	--				1.03	1.15365	--	1.03	-0.049	--
		399.5	3.38416	-0.91645	-0.0328	--	--	--		349.5	0.17215	-0.23714	-0.0325				3.01	18	3.01	95	3.01	52	3.01	75				1.05	3.12083	--	1.05	0.61407	--				1.05	1.15396	--	1.05	-0.05022	--
		399	3.77654	-1.35998	-0.0302	--	--	--		349	0.20496	-0.26468	-0.0299				3.02	19	3.02	88	3.02	48	3.02	69				1.08	3.03988	--	1.08	0.63414	--				1.08	0.99604	--	1.08	-0.05022	--
		398.5	4.19193	-1.58865	-0.0207	--	--	--		348.5	0.21849	-0.25941	-0.0205				3.03	15	3.03	79	3.03	47	3.03	71				1.1	3.01901	--	1.1	0.71205	--				1.1	0.98629	--	1.1	-0.05043	--
		398	4.52947	-1.65571	-0.00233	--	--	--		348	0.21028	-0.2149	-0.00231				3.04	21	3.04	83	3.04	52	3.04	61				1.12	2.98363	--	1.12	0.73189	--				1.12	0.98504	--	1.12	-0.05022	--
		397.5	4.60879	-1.59576	0.0136	--	--	--		347.5	0.20789	-0.18105	0.0134				3.05	18	3.05	80	3.05	48	3.05	60				1.15	2.90403	--	1.15	0.72932	--				1.15	0.89632	--	1.15	-0.05022	--
		397	4.55816	-1.59603	0.0221	--	--	--		347	0.19054	-0.14674	0.0219				3.06	21	3.06	76	3.06	54	3.06	63				1.17	2.91114	--	1.17	0.78062	--				1.17	0.8396	--	1.17	-0.05022	--
		396.5	4.64262	-1.77018	0.0142	--	--	--		346.5	0.19768	-0.16958	0.0141				3.07	16	3.07	86	3.07	54	3.07	50				1.2	2.8247	--	1.2	0.7716	--				1.2	0.81254	--	1.2	-0.04799	--
		396	4.8126	-1.7771	0.00979	--	--	--		346	0.1923	-0.17291	0.0097				3.08	23	3.08	86	3.08	44	3.08	53				1.22	2.87488	--	1.22	0.90803	--				1.22	0.84252	--	1.22	-0.04778	--
		395.5	5.1124	-1.90318	0.00215	--	--	--		345.5	0.16421	-0.15996	0.00213				3.09	19	3.09	73	3.09	40	3.09	55				1.24	2.88105	--	1.24	0.91448	--				1.24	0.8356	--	1.24	-0.04534	--
		395	5.41226	-2.29513	-0.0105	--	--	--		345	0.15798	-0.1787	-0.0104				3.1	15	3.1	78	3.1	44	3.1	59				1.27	2.94507	--	1.27	0.91778	--				1.27	0.76638	--	1.27	-0.04371	--
		394.5	5.69496	-2.77577	-0.0531	--	--	--		344.5	0.13004	-0.23511	-0.0525				3.11	17	3.11	77	3.11	45	3.11	64				1.29	2.96922	--	1.29	0.98111	--				1.29	0.74992	--	1.29	-0.04169	--
		394	5.91995	-3.01521	-0.0529	--	--	--		344	0.1665	-0.27134	-0.0524				3.12	15	3.12	83	3.12	51	3.12	67				1.31	3.0572	--	1.31	0.94842	--				1.31	0.7183	--	1.31	-0.03966	--
		393.5	6.36544	-3.26785	-0.0214	--	--	--		343.5	0.22712	-0.26951	-0.0212				3.13	20	3.13	85	3.13	47	3.13	60				1.34	3.18458	--	1.34	0.98031	--				1.34	0.74214	--	1.34	-0.04046	--
		393	6.63777	-3.44682	-0.00269	--	--	--		343	0.25229	-0.25761	-0.00266				3.14	22	3.14	82	3.14	54	3.14	72				1.36	3.29327	--	1.36	0.96187	--				1.36	0.87614	--	1.36	-0.04004	--
		392.5	6.79604	-3.65402	0.00793	--	--	--		342.5	0.27816	-0.26245	0.00786				3.15	15	3.15	74	3.15	45	3.15	78				1.38	3.39711	--	1.38	1.09571	--				1.38	0.94619	--	1.38	-0.04575	--
		392	6.91484	-3.84657	0.0214	--	--	--		342	0.30022	-0.25791	0.0212				3.16	14	3.16	66	3.16	49	3.16	66				1.41	3.34807	--	1.41	1.06962	--				1.41	1.10566	--	1.41	-0.02013	--
		391.5	6.86308	-3.87078	0.0294	--	--	--		341.5	0.32312	-0.26488	0.0291				3.17	16	3.17	75	3.17	57	3.17	57				1.43	3.47309	--	1.43	1.08214	--				1.43	1.25177	--	1.43	-0.00558	--
		391	7.10482	-3.98821	0.0671	--	--	--		341	0.35965	-0.22687	0.0664				3.18	16	3.18	77	3.18	50	3.18	64				1.45	3.53841	--	1.45	1.06882	--				1.45	1.27332	--	1.45	0.00479	--
		390.5	7.43533	-4.15982	0.0547	--	--	--		340.5	0.30915	-0.20093	0.0541				3.19	19	3.19	66	3.19	47	3.19	70				1.48	3.6734	--	1.48	0.97087	--				1.48	1.22835	--	1.48	0.01749	--
		390	7.63002	-4.52153	0.0451	--	--	--		340	0.27287	-0.18348	0.0447				3.2	15	3.2	58	3.2	50	3.2	78				1.5	3.73444	2.03301	1.5	1.07464	0.64897				1.5	1.09703	0.57588	1.5	0.03668	0.08632
		389.5	7.68844	-4.78261	0.0581	--	--	--		339.5	0.27675	-0.16172	0.0575				3.21	20	3.21	64	3.21	52	3.21	66				1.52	3.77512	--	1.52	1.01584	--				1.52	1.05977	--	1.52	0.02861	--
		389	7.72441	-5.04106	0.0773	--	--	--		339	0.27935	-0.12626	0.0765				3.22	25	3.22	77	3.22	45	3.22	63				1.55	3.83309	--	1.55	1.16794	--				1.55	1.07714	--	1.55	0.02307	--
		388.5	7.77274	-4.98323	0.0863	--	--	--		338.5	0.30989	-0.13898	0.0855				3.23	21	3.23	68	3.23	38	3.23	65				1.57	3.94145	--	1.57	1.34724	--				1.57	1.18017	--	1.57	0.01861	--
		388	8.04327	-5.24196	0.0823	--	--	--		338	0.30897	-0.14605	0.0815				3.24	25	3.24	71	3.24	37	3.24	72				1.59	4.08778	--	1.59	1.17053	--				1.59	1.34836	--	1.59	0.02353	--
		387.5	8.06761	-5.37986	0.0845	--	--	--		337.5	0.33777	-0.1704	0.0837				3.25	21	3.25	80	3.25	43	3.25	66				1.62	4.29148	--	1.62	0.92447	--				1.62	1.8071	--	1.62	0.02714	--
		387	8.36711	-5.57354	0.0889	--	--	--		337	0.35723	-0.18126	0.088				3.26	22	3.26	87	3.26	48	3.26	58				1.64	4.34027	--	1.64	0.92699	--				1.64	1.95502	--	1.64	0.02153	--
		386.5	8.46051	-5.63511	0.0933	--	--	--		336.5	0.35561	-0.17082	0.0924				3.27	29	3.27	86	3.27	53	3.27	53				1.66	4.43616	--	1.66	0.97676	--				1.66	2.09812	--	1.66	0.02775	--
		386	8.58723	-5.38295	0.0826	--	--	--		336	0.33283	-0.16931	0.0818				3.28	29	3.28	93	3.28	55	3.28	73				1.69	4.47829	--	1.69	1.05232	--				1.69	2.3163	--	1.69	0.03259	--
		385.5	8.6895	-5.18225	0.0638	--	--	--		335.5	0.31259	-0.18627	0.0632				3.29	25	3.29	78	3.29	56	3.29	67				1.71	4.53337	--	1.71	1.04192	--				1.71	2.07835	--	1.71	0.04913	--
		385	8.76937	-5.0439	0.0456	--	--	--		335	0.29327	-0.20303	0.0451				3.3	22	3.3	72	3.3	55	3.3	64				1.73	4.7019	--	1.73	1.08271	--				1.73	1.96154	--	1.73	0.05461	--
		384.5	8.72589	-5.00275	0.0287	--	--	--		334.5	0.25934	-0.20252	0.0284				3.31	20	3.31	69	3.31	56	3.31	70				1.76	4.66144	--	1.76	1.12995	--				1.76	1.85313	--	1.76	0.06655	--
		384	8.78249	-4.97282	0.0136	--	--	--		334	0.23156	-0.20471	0.0134				3.32	19	3.32	76	3.32	51	3.32	66				1.78	4.81456	--	1.78	1.17668	--				1.78	2.17413	--	1.78	0.068	--
		383.5	8.89733	-4.83062	-0.00757	--	--	--		333.5	0.23169	-0.24668	-0.0075				3.33	19	3.33	59	3.33	40	3.33	66				1.8	4.99749	--	1.8	1.21404	--				1.8	2.41805	--	1.8	0.07487	--
		383	8.85131	-4.77897	-0.0368	--	--	--		333	0.21452	-0.28737	-0.0364				3.34	21	3.34	69	3.34	48	3.34	64				1.83	5.03568	--	1.83	1.21712	--				1.83	2.24435	--	1.83	0.0732	--
		382.5	8.88027	-4.87031	-0.0544	--	--	--		332.5	0.22275	-0.33055	-0.0539				3.35	17	3.35	66	3.35	50	3.35	66				1.85	4.89166	--	1.85	1.22538	--				1.85	2.08718	--	1.85	0.08227	--
		382	9.18009	-5.28702	-0.0495	--	--	--		332	0.22774	-0.3257	-0.049				3.36	19	3.36	84	3.36	48	3.36	70				1.88	5.02209	--	1.88	1.22755	--				1.88	2.02964	--	1.88	0.07181	--
		381.5	9.5327	-5.41474	-0.0388	--	--	--		331.5	0.24457	-0.32134	-0.0384				3.37	24	3.37	93	3.37	49	3.37	71				1.9	5.10656	--	1.9	1.20405	--				1.9	1.76987	--	1.9	0.07335	--
		381	9.63725	-5.08485	-0.0253	--	--	--		331	0.28707	-0.33707	-0.025				3.38	25	3.38	68	3.38	53	3.38	62				1.92	5.05035	--	1.92	0.83916	--				1.92	1.62345	--	1.92	0.07175	--
		380.5	9.35867	-4.81017	-0.0226	--	--	--		330.5	0.30926	-0.35399	-0.0224				3.39	30	3.39	72	3.39	52	3.39	58				1.95	5.15262	--	1.95	0.73176	--				1.95	1.96322	--	1.95	0.07475	--
		380	9.05077	-4.67093	0.00128	--	--	--		330	0.32573	-0.32319	0.00127				3.4	33	3.4	81	3.4	52	3.4	54				1.97	5.14127	--	1.97	0.73424	--				1.97	2.04108	--	1.97	0.06846	--
		379.5	9.13851	-4.6336	0.027	--	--	--		329.5	0.34922	-0.2957	0.0268				3.41	27	3.41	72	3.41	48	3.41	50				1.99	5.14359	2.74636	1.99	0.71539	0.40513				1.99	2.33484	1.05848	1.99	0.06648	0.11633
		379	9.13385	-4.4428	0.057	--	--	--		329	0.34907	-0.23611	0.0565				3.42	26	3.42	71	3.42	51	3.42	59				2.02	5.19359	--	2.02	0.7282	--				2.02	2.44897	--	2.02	0.06862	--
		378.5	8.95149	-4.06915	0.0493	--	--	--		328.5	0.34023	-0.24269	0.0488				3.43	28	3.43	77	3.43	57	3.43	62				2.04	5.17422	--	2.04	0.73046	--				2.04	2.55831	--	2.04	0.06894	--
		378	8.60714	-4.05329	0.0539	--	--	--		328	0.31936	-0.21254	0.0534				3.44	34	3.44	68	3.44	53	3.44	69				2.06	5.30434	--	2.06	0.75784	--				2.06	2.63719	--	2.06	0.05062	--
		377.5	8.40898	-4.24697	0.0374	--	--	--		327.5	0.27362	-0.1996	0.037				3.45	28	3.45	53	3.45	52	3.45	66				2.09	5.23651	--	2.09	0.76881	--				2.09	2.68577	--	2.09	0.05848	--
		377	8.50419	-4.33343	0.0317	--	--	--		327	0.27857	-0.21577	0.0314				3.46	30	3.46	65	3.46	55	3.46	72				2.11	5.33297	--	2.11	0.79094	--				2.11	2.65656	--	2.11	0.06355	--
		376.5	8.51107	-4.14571	0.0238	--	--	--		326.5	0.27122	-0.22419	0.0235				3.47	26	3.47	78	3.47	49	3.47	65				2.13	5.59309	--	2.13	0.8357	--				2.13	2.59411	--	2.13	0.06336	--
		376	8.47646	-3.92657	0.012	--	--	--		326	0.27644	-0.2526	0.0119				3.48	23	3.48	74	3.48	56	3.48	72				2.16	5.50879	--	2.16	0.79868	--				2.16	2.67983	--	2.16	0.06573	--
		375.5	8.2776	-3.98611	-0.0118	--	--	--		325.5	0.26233	-0.28572	-0.0117				3.49	27	3.49	62	3.49	56	3.49	67				2.18	5.65919	--	2.18	0.65407	--				2.18	3.17021	--	2.18	0.07425	--
		375	8.128	-3.7453	-0.0172	--	--	--		325	0.26571	-0.29978	-0.017				3.5	27	3.5	63	3.5	46	3.5	73				2.2	6.13423	--	2.2	0.6564	--				2.2	3.9236	--	2.2	0.07505	--
		374.5	8.06762	-3.36354	-0.0326	--	--	--		324.5	0.25066	-0.31523	-0.0323				3.51	32	3.51	71	3.51	51	3.51	69				2.23	6.38474	--	2.23	0.68658	--				2.23	4.31477	--	2.23	0.07844	--
		374	8.02204	-3.0695	-0.0238	--	--	--		324	0.25255	-0.29966	-0.0236				3.52	42	3.52	83	3.52	56	3.52	70				2.25	6.43498	--	2.25	0.68343	--				2.25	4.42226	--	2.25	0.08075	--
		373.5	7.77496	-2.59305	-0.0163	--	--	--		323.5	0.21318	-0.24536	-0.0161				3.53	33	3.53	84	3.53	54	3.53	63				2.27	6.37202	--	2.27	0.66543	--				2.27	4.27263	--	2.27	0.07683	--
		373	7.37621	-2.28992	-0.0324	--	--	--		323	0.18223	-0.24642	-0.0321				3.54	33	3.54	79	3.54	53	3.54	64				2.3	6.49287	--	2.3	0.70726	--				2.3	4.11058	--	2.3	0.06662	--
		372.5	7.00154	-1.82436	-0.0377	--	--	--		322.5	0.17166	-0.24625	-0.0373				3.55	33	3.55	68	3.55	50	3.55	74				2.32	6.73576	--	2.32	0.64944	--				2.32	4.17729	--	2.32	0.05383	--
		372	6.65679	-1.34864	-0.0178	--	--	--		322	0.19182	-0.22707	-0.0176				3.56	39	3.56	64	3.56	52	3.56	69				2.34	6.76084	--	2.34	0.70992	--				2.34	4.28415	--	2.34	0.03718	--
		371.5	6.29644	-1.01039	-0.00261	--	--	--		321.5	0.21265	-0.21782	-0.00259				3.57	35	3.57	66	3.57	57	3.57	56				2.37	6.9102	--	2.37	0.7247	--				2.37	4.4072	--	2.37	0.02112	--
		371	5.97994	-0.62804	0.0185	--	--	--		321	0.24598	-0.20928	0.0184				3.58	31	3.58	64	3.58	59	3.58	56				2.39	6.81177	--	2.39	0.7176	--				2.39	4.70092	--	2.39	0.02397	--
		370.5	5.72455	-0.55747	0.0274	--	--	--		320.5	0.26432	-0.21004	0.0271				3.59	34	3.59	77	3.59	57	3.59	58				2.41	7.07694	--	2.41	0.79669	--				2.41	4.83921	--	2.41	0.01801	--
		370	5.42175	-0.32825	0.0324	--	--	--		320	0.28093	-0.21668	0.0321				3.6	38	3.6	72	3.6	50	3.6	64				2.44	7.17508	--	2.44	0.85701	--				2.44	5.07669	--	2.44	0.01329	--
		369.5	4.96185	-0.22795	0.0277	--	--	--		319.5	0.28829	-0.23335	0.0275				3.61	42	3.61	79	3.61	50	3.61	70				2.46	6.99093	--	2.46	0.81993	--				2.46	4.96794	--	2.46	0.0037	--
		369	4.59399	0.01851	0.0184	--	--	--		319	0.2735	-0.23699	0.0183				3.62	38	3.62	74	3.62	59	3.62	70				2.48	7.28669	--	2.48	0.89185	--				2.48	5.50048	--	2.48	0.00364	--
		368.5	4.26895	0.10878	0.00851	--	--	--		318.5	0.24628	-0.22943	0.00843				3.63	41	3.63	64	3.63	58	3.63	66				2.51	7.66661	3.77049	2.51	0.88962	0.37682				2.51	6.17882	2.59559	2.51	0.00583	0.05466
		368	4.08948	0.06157	0.0128	--	--	--		318	0.22503	-0.19963	0.0127				3.64	46	3.64	73	3.64	47	3.64	68				2.53	7.84781	--	2.53	0.93805	--				2.53	6.35408	--	2.53	0.00749	--
		367.5	4.0532	-0.16951	0.0189	--	--	--		317.5	0.21359	-0.17619	0.0187				3.65	43	3.65	73	3.65	52	3.65	76				2.55	7.74473	--	2.55	0.92739	--				2.55	5.7944	--	2.55	0.01016	--
		367	3.92609	-0.30628	0.0129	--	--	--		317	0.18175	-0.15626	0.0127				3.66	42	3.66	61	3.66	48	3.66	67				2.58	7.93352	--	2.58	1.0274	--				2.58	5.48663	--	2.58	0.0237	--
		366.5	3.71603	-0.41404	0.00619	--	--	--		316.5	0.15147	-0.13921	0.00613				3.67	45	3.67	62	3.67	56	3.67	62				2.6	7.99749	--	2.6	1.07859	--				2.6	5.68398	--	2.6	0.0171	--
		366	3.84508	-0.32165	0.0118	--	--	--		316	0.12562	-0.10217	0.0117				3.68	56	3.68	60	3.68	53	3.68	57				2.62	7.75029	--	2.62	1.12125	--				2.62	5.94197	--	2.62	0.02131	--
		365.5	3.63484	-0.54349	0.016	--	--	--		315.5	0.11877	-0.08714	0.0158				3.69	46	3.69	76	3.69	59	3.69	58				2.65	7.76232	--	2.65	1.11188	--				2.65	6.13946	--	2.65	0.0221	--
		365	3.3049	-1.0006	0.0345	--	--	--		315	0.13595	-0.0677	0.0341				3.7	43	3.7	64	3.7	52	3.7	72				2.67	7.98884	--	2.67	1.14471	--				2.67	5.80809	--	2.67	0.02209	--
		364.5	2.91561	-0.72439	0.0249	--	--	--		314.5	0.09328	-0.04388	0.0247				3.71	48	3.71	69	3.71	56	3.71	79				2.7	8.43653	--	2.7	1.18067	--				2.7	5.60013	--	2.7	0.03877	--
		364	2.35235	-0.68385	0.0126	--	--	--		314	0.0662	-0.04125	0.0125				3.72	40	3.72	62	3.72	58	3.72	59				2.72	8.73247	--	2.72	1.31587	--				2.72	5.56579	--	2.72	0.0431	--
		363.5	1.83946	-0.34172	0.0423	--	--	--		313.5	0.093	-0.00926	0.0419				3.73	49	3.73	70	3.73	51	3.73	60				2.74	8.4063	--	2.74	1.33354	--				2.74	5.69123	--	2.74	0.03627	--
		363	1.58557	-0.19481	0.0633	--	--	--		313	0.12786	-0.00259	0.0626				3.74	56	3.74	74	3.74	48	3.74	66				2.77	8.52563	--	2.77	1.50538	--				2.77	5.99522	--	2.77	0.03884	--
		362.5	1.15051	-0.04839	0.0801	--	--	--		312.5	0.15272	0.00592	0.0793				3.75	59	3.75	70	3.75	51	3.75	67				2.79	8.08406	--	2.79	1.58319	--				2.79	6.38671	--	2.79	0.0408	--
		362	1.13003	0.61011	0.0802	--	--	--		312	0.15169	0.00713	0.0794				3.76	71	3.76	68	3.76	56	3.76	73				2.81	8.13371	--	2.81	1.62061	--				2.81	6.65552	--	2.81	0.04582	--
		361.5	1.18495	0.86468	0.0762	--	--	--		311.5	0.14599	0.00499	0.0755				3.77	57	3.77	56	3.77	63	3.77	78				2.84	8.26483	--	2.84	1.68614	--				2.84	6.81627	--	2.84	0.05949	--
		361	1.0368	1.08417	0.0802	--	--	--		311	0.1442	0.01454	0.0794				3.78	55	3.78	58	3.78	64	3.78	70				2.86	8.72851	--	2.86	1.59462	--				2.86	6.32637	--	2.86	0.05222	--
		360.5	1.01725	1.15061	0.0772	--	--	--		310.5	0.14585	0.00703	0.0764				3.79	60	3.79	58	3.79	52	3.79	67				2.88	8.31491	--	2.88	1.63121	--				2.88	5.99747	--	2.88	0.05301	--
		360	1.23037	1.10347	0.058	--	--	--		310	0.11554	-0.000740051	0.0574				3.8	61	3.8	64	3.8	48	3.8	72				2.91	8.16739	--	2.91	1.7194	--				2.91	6.01739	--	2.91	0.06483	--
		359.5	1.11391	1.09585	0.0446	--	--	--		309.5	0.07182	0.01655	0.0442				3.81	68	3.81	64	3.81	49	3.81	68				2.93	7.56635	--	2.93	1.76479	--				2.93	4.79839	--	2.93	0.06522	--
		359	0.93355	1.12105	0.0345	--	--	--		309	0.00373	0.06465	0.0342				3.82	69	3.82	62	3.82	53	3.82	58				2.95	8.17667	--	2.95	1.74134	--				2.95	5.78363	--	2.95	0.06503	--
		358.5	0.51911	0.98592	0.0355	--	--	--		308.5	-0.03999	0.11036	0.0352				3.83	67	3.83	65	3.83	56	3.83	72				2.98	8.26693	--	2.98	1.75372	--				2.98	5.82914	--	2.98	0.01109	--
		358	-0.25728	1.00951	0.0259	--	--	--		308	-0.06215	0.11353	0.0257				3.84	79	3.84	63	3.84	57	3.84	70				3	8.94012	3.91318	3	1.8366	0.78662				3	6.60458	2.88671	3	0.02348	0.07333
		357.5	-0.74078	1.15576	0.0248	--	--	--		307.5	-0.07713	0.12623	0.0246				3.85	72	3.85	67	3.85	50	3.85	71				3.02	9.36132	--	3.02	1.8005	--				3.02	7.0584	--	3.02	0.01735	--
		357	-1.32826	1.3044	0.0336	--	--	--		307	-0.08118	0.14764	0.0332				3.86	67	3.86	74	3.86	60	3.86	69				3.05	9.70096	--	3.05	1.91131	--				3.05	7.3406	--	3.05	0.01735	--
		356.5	-2.05093	1.56948	0.029	--	--	--		306.5	-0.09691	0.15424	0.0287				3.87	74	3.87	62	3.87	63	3.87	69				3.07	10.3835	--	3.07	2.14015	--				3.07	7.43276	--	3.07	0.00409	--
		356	-2.61128	1.64076	0.0449	--	--	--		306	-0.09827	0.18727	0.0445				3.88	72	3.88	56	3.88	50	3.88	70				3.09	10.2158	--	3.09	2.18651	--				3.09	7.33077	--	3.09	0.02535	--
		355.5	-3.03229	1.61816	0.0395	--	--	--		305.5	-0.09051	0.16875	0.0391				3.89	79	3.89	65	3.89	54	3.89	82				3.12	10.1811	--	3.12	2.30129	--				3.12	6.93925	--	3.12	0.02394	--
		355	-2.85721	1.7283	0.0595	--	--	--		305	-0.08005	0.19787	0.0589				3.9	79	3.9	60	3.9	50	3.9	82				3.14	10.2194	--	3.14	2.42	--				3.14	7.24829	--	3.14	0.03396	--
		354.5	-2.85718	1.92432	0.0783	--	--	--		304.5	-0.08559	0.24071	0.0776				3.91	85	3.91	61	3.91	59	3.91	81				3.16	9.85253	--	3.16	2.47197	--				3.16	7.54879	--	3.16	0.0461	--
		354	-3.15695	2.01568	0.121	--	--	--		304	-0.0437	0.28416	0.12				3.92	95	3.92	50	3.92	60	3.92	64				3.19	10.3821	--	3.19	2.60923	--				3.19	7.03741	--	3.19	0.05416	--
		353.5	-3.54941	2.29452	0.133	--	--	--		303.5	-0.04512	0.30865	0.132				3.93	100	3.93	61	3.93	63	3.93	73				3.21	10.649	--	3.21	2.71284	--				3.21	7.98396	--	3.21	0.04681	--
		353	-3.65755	2.11752	0.139	--	--	--		303	-0.09214	0.36723	0.138				3.94	83	3.94	62	3.94	54	3.94	68				3.23	10.9213	--	3.23	2.79655	--				3.23	8.27607	--	3.23	0.03396	--
		352.5	-3.67473	2.52721	0.147	--	--	--		302.5	-0.1281	0.41984	0.146				3.95	89	3.95	68	3.95	56	3.95	78				3.26	10.5557	--	3.26	3.00426	--				3.26	8.01064	--	3.26	0.02601	--
		352	-3.92833	2.82445	0.154	--	--	--		302	-0.15194	0.45595	0.152				3.96	110	3.96	66	3.96	47	3.96	73				3.28	10.2228	--	3.28	2.9193	--				3.28	7.58928	--	3.28	0.02409	--
		351.5	-4.03164	2.85502	0.134	--	--	--		301.5	-0.20196	0.46749	0.133				3.97	99	3.97	58	3.97	42	3.97	61				3.3	10.3259	--	3.3	2.81006	--				3.3	7.29748	--	3.3	0.0069	--
		351	-4.27309	2.99443	0.102	--	--	--		301	-0.28318	0.48574	0.101				3.98	103	3.98	54	3.98	65	3.98	73				3.33	10.4746	--	3.33	2.766	--				3.33	7.59264	--	3.33	0.00414	--
		350.5	-4.12095	3.07693	0.0847	--	--	--		300.5	-0.36093	0.52865	0.0839				3.99	120	3.99	61	3.99	61	3.99	73				3.35	10.4928	--	3.35	2.87429	--				3.35	7.56875	--	3.35	0.01662	--
		350	-4.1785	3.24744	0.0908	--	--	--		300	-0.39652	0.57625	0.0899				4	113	4	51	4	55	4	67				3.38	11.6364	--	3.38	3.03433	--				3.38	9.72629	--	3.38	0.02471	--
		349.5	-4.41614	3.2804	0.109	--	--	--		299.5	-0.39681	0.61257	0.108				4.01	111	4.01	52	4.01	54	4.01	75				3.4	11.0001	--	3.4	3.37532	--				3.4	9.84065	--	3.4	0.00997	--
		349	-4.53554	3.05823	0.0956	--	--	--		299	-0.46736	0.65668	0.0947				4.02	119	4.02	63	4.02	56	4.02	88				3.42	11.2479	--	3.42	3.49432	--				3.42	10.5381	--	3.42	0.02053	--
		348.5	-4.77145	2.93361	0.102	--	--	--		298.5	-0.47424	0.67555	0.101				4.03	111	4.03	70	4.03	58	4.03	81				3.45	11.5089	--	3.45	3.22129	--				3.45	10.5794	--	3.45	0.02418	--
		348	-5.20319	3.22331	0.137	--	--	--		298	-0.44676	0.71762	0.135				4.04	119	4.04	61	4.04	54	4.04	78				3.47	12.0473	--	3.47	3.3871	--				3.47	10.7294	--	3.47	0.00944	--
		347.5	-5.42284	3.05928	0.12	--	--	--		297.5	-0.45735	0.69447	0.119				4.05	126	4.05	61	4.05	53	4.05	87				3.49	11.5142	--	3.49	3.54513	--				3.49	9.85213	4.03575	3.49	0.01802	0.06296
		347	-5.50175	2.78238	0.0936	--	--	--		297	-0.50929	0.69455	0.0926				4.06	133	4.06	58	4.06	49	4.06	86				3.52	11.0849	4.25827	3.52	3.76958	1.78725				3.52	9.27823	--	3.52	0.00717	--
		346.5	-5.44697	2.62834	0.104	--	--	--		296.5	-0.51646	0.72234	0.103				4.07	130	4.07	58	4.07	65	4.07	83				3.54	11.0962	--	3.54	3.92313	--				3.54	9.21676	--	3.54	0.0084	--
		346	-5.61715	2.80784	0.125	--	--	--		296	-0.48934	0.73597	0.123				4.08	138	4.08	61	4.08	61	4.08	72				3.56	11.5064	--	3.56	4.10154	--				3.56	9.38104	--	3.56	0.00511	--
		345.5	-5.64334	2.94603	0.141	--	--	--		295.5	-0.46695	0.74608	0.14				4.09	150	4.09	57	4.09	56	4.09	76				3.59	11.5106	--	3.59	4.4012	--				3.59	9.54381	--	3.59	0.03835	--
		345	-5.82322	3.16124	0.119	--	--	--		295	-0.54875	0.78505	0.118				4.1	162	4.1	51	4.1	59	4.1	68				3.61	11.5316	--	3.61	4.28719	--				3.61	10.1889	--	3.61	0.05528	--
		344.5	-5.88556	3.09271	0.118	--	--	--		294.5	-0.60221	0.8349	0.116				4.11	158	4.11	54	4.11	54	4.11	83				3.63	12.0777	--	3.63	4.42271	--				3.63	10.939	--	3.63	0.06855	--
		344	-5.8948	3.07186	0.145	--	--	--		294	-0.59036	0.87652	0.143				4.12	147	4.12	62	4.12	62	4.12	82				3.66	12.091	--	3.66	4.982	--				3.66	10.9736	--	3.66	0.11469	--
		343.5	-5.98263	3.34711	0.149	--	--	--		293.5	-0.60527	0.90109	0.148				4.13	161	4.13	45	4.13	55	4.13	87				3.68	12.2685	--	3.68	4.65733	--				3.68	10.8774	--	3.68	0.16036	--
		343	-6.04078	3.3282	0.131	--	--	--		293	-0.66193	0.92083	0.129				4.14	179	4.14	52	4.14	63	4.14	89				3.7	11.974	--	3.7	4.64017	--				3.7	10.7904	--	3.7	0.30358	--
		342.5	-5.90196	3.03926	0.0921	--	--	--		292.5	-0.74479	0.92721	0.0912				4.15	197	4.15	57	4.15	69	4.15	73				3.73	12.2482	--	3.73	4.90388	--				3.73	10.7929	--	3.73	0.5171	--
		342	-6.00042	2.67564	0.073	--	--	--		292	-0.82427	0.96875	0.0722				4.16	178	4.16	61	4.16	67	4.16	72				3.75	13.578	--	3.75	5.49039	--				3.75	11.965	--	3.75	0.5991	--
		341.5	-5.90811	2.40289	0.0641	--	--	--		291.5	-0.86699	0.99386	0.0634				4.17	178	4.17	72	4.17	60	4.17	77				3.77	13.1306	--	3.77	5.52892	--				3.77	12.3255	--	3.77	0.61695	--
		341	-5.72537	2.50628	0.05	--	--	--		291	-0.90711	1.00615	0.0495				4.18	160	4.18	59	4.18	53	4.18	69				3.8	13.2878	--	3.8	5.22445	--				3.8	12.1599	--	3.8	0.54806	--
		340.5	-5.65374	2.55856	0.0554	--	--	--		290.5	-0.91534	1.02503	0.0548				4.19	170	4.19	53	4.19	54	4.19	85				3.82	13.2477	--	3.82	5.38323	--				3.82	13.7058	--	3.82	0.57193	--
		340	-5.39045	2.14887	0.0384	--	--	--		290	-0.9822	1.05822	0.038				4.2	181	4.2	56	4.2	50	4.2	92				3.84	13.6954	--	3.84	5.34853	--				3.84	12.7462	--	3.84	0.71693	--
		339.5	-5.21566	1.56414	0.0322	--	--	--		289.5	-1.00967	1.07345	0.0319				4.21	163	4.21	69	4.21	56	4.21	86				3.87	13.5222	--	3.87	5.71082	--				3.87	11.8384	--	3.87	0.60559	--
		339	-5.24261	1.28954	0.0372	--	--	--		289	-1.00467	1.07834	0.0368				4.22	165	4.22	70	4.22	64	4.22	82				3.89	13.3078	--	3.89	6.06511	--				3.89	11.9985	--	3.89	0.46389	--
		338.5	-5.04637	1.28645	0.0421	--	--	--		288.5	-0.98085	1.06423	0.0417				4.23	178	4.23	60	4.23	57	4.23	77				3.91	13.0754	--	3.91	8.55443	--				3.91	11.7207	--	3.91	0.48849	--
		338	-4.93272	1.04937	0.0259	--	--	--		288	-1.0419	1.09314	0.0256				4.24	202	4.24	60	4.24	47	4.24	82				3.94	14.0987	--	3.94	8.51628	--				3.94	12.0776	--	3.94	0.60954	--
		337.5	-4.97799	0.74508	0.00619	--	--	--		287.5	-1.08893	1.10119	0.00613				4.25	194	4.25	66	4.25	42	4.25	84				3.96	14.1198	--	3.96	8.58915	--				3.96	11.9007	--	3.96	0.94284	--
		337	-4.92064	0.64906	0.012	--	--	--		287	-1.07279	1.0965	0.0119				4.26	190	4.26	60	4.26	62	4.26	87				3.98	14.332	--	3.98	8.54312	--				3.98	12.108	4.97449	3.98	1.29815	1.22044
		336.5	-4.84806	0.938	0.0251	--	--	--		286.5	-1.04623	1.09591	0.0248				4.27	180	4.27	65	4.27	68	4.27	67				4.01	13.9004	4.49823	4.01	8.68019	3.96096				4.01	12.6705	--	4.01	1.1523	--
		336	-4.98404	1.42584	0.0135	--	--	--		286	-1.02679	1.05353	0.0134				4.28	168	4.28	59	4.28	60	4.28	69				4.03	14.9313	--	4.03	8.61927	--				4.03	13.4593	--	4.03	0.93358	--
		335.5	-5.31379	1.464	-0.0342	--	--	--		285.5	-1.10261	1.03479	-0.0339				4.29	165	4.29	65	4.29	67	4.29	84				4.05	14.8109	--	4.05	8.9914	--				4.05	12.9745	--	4.05	1.05262	--
		335	-5.15692	0.98428	-0.0643	--	--	--		285	-1.13328	1.00593	-0.0637				4.3	181	4.3	63	4.3	67	4.3	81				4.08	14.7103	--	4.08	9.13809	--				4.08	13.8853	--	4.08	1.20915	--
		334.5	-5.12129	0.80763	-0.0667	--	--	--		284.5	-1.13385	1.00184	-0.066				4.31	172	4.31	67	4.31	65	4.31	92				4.1	15.09	--	4.1	9.47828	--				4.1	14.203	--	4.1	0.82854	--
		334	-4.95681	0.5162	-0.0666	--	--	--		284	-1.16122	1.02929	-0.066				4.32	170	4.32	62	4.32	67	4.32	85				4.12	14.9514	--	4.12	9.91399	--				4.12	14.4499	--	4.12	0.50728	--
		333.5	-4.90398	-0.08299	-0.0671	--	--	--		283.5	-1.1971	1.06424	-0.0664				4.33	160	4.33	52	4.33	63	4.33	96				4.15	14.2854	--	4.15	10.0784	--				4.15	14.4217	--	4.15	0.40765	--
		333	-4.79245	-0.43823	-0.086	--	--	--		283	-1.21949	1.04925	-0.0851				4.34	170	4.34	57	4.34	64	4.34	74				4.17	14.3565	--	4.17	10.6095	--				4.17	14.3127	--	4.17	0.3037	--
		332.5	-4.19169	-0.825	-0.0692	--	--	--		282.5	-1.19481	1.05784	-0.0685				4.35	165	4.35	62	4.35	84	4.35	70				4.2	16.333	--	4.2	10.8514	--				4.2	15.2325	--	4.2	0.29508	--
		332	-3.7262	-1.06166	0.000944	--	--	--		282	-1.13565	1.13752	0.000935				4.36	158	4.36	52	4.36	71	4.36	78				4.22	16.9301	--	4.22	11.3168	--				4.22	16.2815	--	4.22	1.18512	--
		331.5	-3.5297	-0.90661	0.0494	--	--	--		281.5	-1.05447	1.15228	0.0489				4.37	159	4.37	47	4.37	77	4.37	95				4.24	16.6984	--	4.24	11.4795	--				4.24	16.2876	--	4.24	3.75544	--
		331	-3.26694	-0.91966	-0.00461	--	--	--		281	-1.02332	1.0142	-0.00456				4.38	159	4.38	53	4.38	78	4.38	76				4.27	16.5684	--	4.27	11.9129	--				4.27	15.9728	--	4.27	3.9953	--
		330.5	-3.20519	-1.00305	-0.0249	--	--	--		280.5	-0.99886	0.94954	-0.0247				4.39	149	4.39	56	4.39	80	4.39	67				4.29	16.4332	--	4.29	12.0615	--				4.29	15.6669	--	4.29	4.0524	--
		330	-3.28445	-0.86747	-0.0344	--	--	--		280	-0.99875	0.93055	-0.0341				4.4	152	4.4	56	4.4	78	4.4	78				4.31	16.7904	--	4.31	12.1316	--				4.31	15.6806	--	4.31	3.99035	--
		329.5	-3.38435	-1.08252	-0.0347	--	--	--		279.5	-1.03912	0.9705	-0.0343				4.41	141	4.41	58	4.41	78	4.41	79				4.34	17.1828	--	4.34	12.1941	--				4.34	14.8221	--	4.34	3.95451	--
		329	-3.49591	-1.11227	-0.0478	--	--	--		279	-1.05705	0.96231	-0.0474				4.42	153	4.42	53	4.42	84	4.42	73				4.36	18.0232	--	4.36	12.6125	--				4.36	15.8133	--	4.36	3.91037	--
		328.5	-3.43238	-1.1548	-0.0766	--	--	--		278.5	-1.05055	0.89885	-0.0759				4.43	132	4.43	51	4.43	82	4.43	70				4.38	17.7167	--	4.38	12.9396	--				4.38	15.9839	--	4.38	3.98882	--
		328	-3.24574	-1.01209	-0.0566	--	--	--		278	-1.07544	0.96328	-0.0561				4.44	138	4.44	52	4.44	85	4.44	66				4.41	17.7198	--	4.41	12.9976	--				4.41	15.7405	--	4.41	4.04666	--
		327.5	-3.34624	-0.9429	-0.0222	--	--	--		277.5	-1.09442	1.05041	-0.022				4.45	141	4.45	46	4.45	81	4.45	70				4.43	18.4359	--	4.43	13.1122	--				4.43	15.3814	--	4.43	3.95602	--
		327	-2.812	-0.89743	-0.039	--	--	--		277	-1.12326	1.04601	-0.0386				4.46	142	4.46	53	4.46	78	4.46	77				4.45	19.376	--	4.45	13.3455	--				4.45	16.4533	--	4.45	4.04376	--
		326.5	-2.36111	-0.81254	-0.0973	--	--	--		276.5	-1.16757	0.97494	-0.0963				4.47	143	4.47	55	4.47	87	4.47	82				4.48	20.2889	--	4.48	13.6053	--				4.48	16.6414	--	4.48	4.16556	--
		326	-2.00225	-0.89005	-0.106	--	--	--		276	-1.15573	0.94522	-0.105				4.48	132	4.48	48	4.48	77	4.48	66				4.5	21.475	5.61026	4.5	13.7386	4.90222				4.5	17.826	6.31953	4.5	4.29125	3.37718
		325.5	-1.77022	-1.04244	-0.119	--	--	--		275.5	-1.16037	0.92513	-0.118				4.49	128	4.49	54	4.49	78	4.49	63				4.52	21.614	--	4.52	15.2991	--				4.52	17.9813	--	4.52	4.38186	--
		325	-1.46737	-1.36703	-0.146	--	--	--		275	-1.15103	0.8625	-0.144				4.5	129	4.5	54	4.5	87	4.5	70				4.55	21.7157	--	4.55	15.8305	--				4.55	18.0553	--	4.55	4.35417	--
		324.5	-1.31665	-1.89769	-0.13	--	--	--		274.5	-1.06628	0.80959	-0.128				4.51	126	4.51	56	4.51	80	4.51	68				4.57	21.0696	--	4.57	16.8349	--				4.57	16.8247	--	4.57	4.22371	--
		324	-1.2156	-2.07376	-0.0834	--	--	--		274	-1.04344	0.87838	-0.0825				4.52	111	4.52	60	4.52	89	4.52	65				4.59	22.8348	--	4.59	17.4976	--				4.59	18.1589	--	4.59	4.20906	--
		323.5	-1.29576	-2.4999	-0.0284	--	--	--		273.5	-0.919	0.86277	-0.0281				4.53	110	4.53	51	4.53	81	4.53	76				4.62	24.0983	--	4.62	18.0021	--				4.62	17.8095	--	4.62	4.27191	--
		323	-1.08645	-3.12666	-0.0242	--	--	--		273	-0.85226	0.80431	-0.024				4.54	105	4.54	52	4.54	68	4.54	80				4.64	24.3984	--	4.64	18.3782	--				4.64	16.8448	--	4.64	4.49946	--
		322.5	-0.92416	-3.62746	-0.0639	--	--	--		272.5	-0.83174	0.70515	-0.0633				4.55	118	4.55	58	4.55	70	4.55	83				4.66	25.8304	--	4.66	20.1073	--				4.66	17.3723	--	4.66	4.62797	--
		322	-0.88663	-3.69073	-0.0919	--	--	--		272	-0.84415	0.66215	-0.091				4.56	101	4.56	68	4.56	87	4.56	67				4.69	26.5571	--	4.69	21.0489	--				4.69	18.138	--	4.69	4.61656	--
		321.5	-0.81904	-3.88367	-0.128	--	--	--		271.5	-0.8178	0.56385	-0.127				4.57	106	4.57	51	4.57	89	4.57	52				4.71	26.4041	--	4.71	21.8825	--				4.71	18.1754	--	4.71	4.7331	--
		321	-0.55084	-4.17254	-0.171	--	--	--		271	-0.75379	0.41435	-0.17				4.58	94	4.58	61	4.58	86	4.58	63				4.73	27.8411	--	4.73	21.9322	--				4.73	18.6779	--	4.73	4.84854	--
		320.5	-0.41009	-4.55062	-0.171	--	--	--		270.5	-0.66794	0.32835	-0.17				4.59	93	4.59	57	4.59	71	4.59	69				4.76	27.9538	--	4.76	24.943	--				4.76	18.4925	--	4.76	4.85888	--
		320	-0.32384	-4.39809	-0.202	--	--	--		270	-0.67137	0.27089	-0.2				4.6	114	4.6	55	4.6	81	4.6	71				4.78	27.671	--	4.78	24.8782	--				4.78	19.7099	--	4.78	4.87379	--
		319.5	-0.47177	-4.47053	-0.184	--	--	--		269.5	-0.66432	0.29962	-0.182				4.61	95	4.61	46	4.61	88	4.61	65				4.8	27.3814	--	4.8	25.1044	--				4.8	19.3958	--	4.8	4.83037	--
		319	-0.69373	-4.41455	-0.178	--	--	--		269	-0.65568	0.30344	-0.176				4.62	98	4.62	53	4.62	82	4.62	61				4.83	28.2357	--	4.83	25.5169	--				4.83	19.5769	--	4.83	4.98999	--
		318.5	-0.64569	-4.54277	-0.219	--	--	--		268.5	-0.6855	0.25109	-0.217				4.63	103	4.63	45	4.63	83	4.63	65				4.85	28.9335	--	4.85	25.869	--				4.85	20.2165	--	4.85	4.96354	--
		318	-0.71031	-4.47435	-0.262	--	--	--		268	-0.77608	0.25789	-0.259				4.64	87	4.64	47	4.64	80	4.64	66				4.88	29.9668	--	4.88	25.4122	--				4.88	20.3286	--	4.88	5.01996	--
		317.5	-0.4431	-4.77848	-0.33	--	--	--		267.5	-0.90798	0.25502	-0.326				4.65	85	4.65	53	4.65	79	4.65	68				4.9	33.5089	--	4.9	26.1472	--				4.9	20.8147	--	4.9	5.05308	--
		317	0.37532	-4.87308	-0.402	--	--	--		267	-1.04845	0.2534	-0.398				4.66	89	4.66	53	4.66	76	4.66	65				4.92	32.3448	--	4.92	27.4127	--				4.92	20.2917	--	4.92	5.14452	--
		316.5	0.87715	-5.085	-0.448	--	--	--		266.5	-1.09843	0.21102	-0.444				4.67	81	4.67	47	4.67	86	4.67	68				4.95	31.9595	--	4.95	27.2332	--				4.95	19.9395	--	4.95	5.24553	--
		316	1.49256	-5.44203	-0.452	--	--	--		266	-1.01902	0.12484	-0.447				4.68	87	4.68	48	4.68	88	4.68	73				4.97	32.2893	--	4.97	27.5617	--				4.97	19.8029	--	4.97	5.39613	--
		315.5	2.43409	-5.55609	-0.416	--	--	--		265.5	-0.9986	0.17485	-0.412				4.69	75	4.69	62	4.69	86	4.69	56				4.99	32.2474	--	4.99	28.1013	--				4.99	19.5744	--	4.99	5.76517	--
		315	3.34478	-5.86841	-0.386	--	--	--		265	-1.00093	0.23578	-0.383				4.7	73	4.7	62	4.7	91	4.7	65				5.02	32.7777	6.89127	5.02	29.0477	7.07275				5.02	20.2362	6.77851	5.02	5.89723	3.82278
		314.5	3.89465	-5.60552	-0.347	--	--	--		264.5	-0.92275	0.23568	-0.344				4.71	79	4.71	53	4.71	88	4.71	74				5.04	33.3613	--	5.04	30.5023	--				5.04	20.8004	--	5.04	6.59056	--
		314	3.64946	-5.40624	-0.303	--	--	--		264	-0.88279	0.28343	-0.3				4.72	76	4.72	52	4.72	92	4.72	77				5.06	34.8789	--	5.06	32.0788	--				5.06	21.1916	--	5.06	6.53943	--
		313.5	3.16805	-5.42532	-0.293	--	--	--		263.5	-0.83528	0.25482	-0.29				4.73	74	4.73	50	4.73	93	4.73	74				5.09	34.9381	--	5.09	34.4637	--				5.09	21.5129	--	5.09	6.46558	--
		313	3.05638	-5.46236	-0.334	--	--	--		263	-0.90146	0.23994	-0.331				4.74	62	4.74	52	4.74	81	4.74	70				5.11	34.5069	--	5.11	35.1603	--				5.11	21.3644	--	5.11	6.53282	--
		312.5	2.75786	-6.00559	-0.394	--	--	--		262.5	-0.93713	0.15762	-0.39				4.75	66	4.75	49	4.75	102	4.75	69				5.13	34.4563	--	5.13	36.8581	--				5.13	21.9102	--	5.13	6.80676	--
		312	2.64115	-6.55236	-0.417	--	--	--		262	-0.82395	-0.00116	-0.413				4.76	57	4.76	54	4.76	87	4.76	61				5.16	35.0379	--	5.16	37.8554	--				5.16	21.7985	--	5.16	6.83589	--
		311.5	2.29079	-6.50669	-0.436	--	--	--		261.5	-0.78457	-0.07911	-0.432				4.77	66	4.77	61	4.77	76	4.77	77				5.18	34.7487	--	5.18	38.0677	--				5.18	22.2412	--	5.18	6.93971	--
		311	2.43653	-6.60948	-0.414	--	--	--		261	-0.7054	-0.11503	-0.41				4.78	64	4.78	56	4.78	80	4.78	80				5.2	35.7279	--	5.2	39.0092	--				5.2	21.854	--	5.2	7.40615	--
		310.5	3.0823	-6.61093	-0.397	--	--	--		260.5	-0.64212	-0.14457	-0.393				4.79	56	4.79	59	4.79	81	4.79	75				5.23	35.4585	--	5.23	39.6317	--				5.23	21.4435	--	5.23	7.32841	--
		310	3.32385	-6.53262	-0.379	--	--	--		260	-0.59118	-0.15996	-0.376				4.8	63	4.8	54	4.8	86	4.8	67				5.25	34.8597	--	5.25	39.3319	--				5.25	21.5177	--	5.25	7.07908	--
		309.5	3.0205	-6.38308	-0.324	--	--	--		259.5	-0.49876	-0.14292	-0.321				4.81	61	4.81	63	4.81	101	4.81	55				5.27	35.4021	--	5.27	40.393	--				5.27	22.3243	--	5.27	7.1611	--
		309	3.1996	-6.08516	-0.262	--	--	--		259	-0.47385	-0.04554	-0.26				4.82	54	4.82	58	4.82	104	4.82	63				5.3	35.8763	--	5.3	42.815	--				5.3	22.582	--	5.3	7.13989	--
		308.5	3.69129	-5.64974	-0.223	--	--	--		258.5	-0.46434	0.02224	-0.221				4.83	48	4.83	59	4.83	106	4.83	75				5.32	36.0574	--	5.32	42.7614	--				5.32	23.0584	--	5.32	7.19462	--
		308	3.55613	-5.89669	-0.228	--	--	--		258	-0.52054	0.06941	-0.226				4.84	49	4.84	57	4.84	100	4.84	69				5.34	36.2254	--	5.34	43.2918	--				5.34	21.7744	--	5.34	7.46956	--
		307.5	3.64823	-6.22734	-0.284	--	--	--		257.5	-0.58122	0.01859	-0.281				4.85	58	4.85	53	4.85	95	4.85	63				5.37	36.2704	--	5.37	44.0515	--				5.37	21.4588	--	5.37	7.57649	--
		307	3.74219	-6.10628	-0.297	--	--	--		257	-0.62375	0.03556	-0.294				4.86	53	4.86	54	4.86	93	4.86	64				5.39	36.6011	--	5.39	44.7104	--				5.39	22.09	--	5.39	7.55697	--
		306.5	3.45782	-5.91905	-0.276	--	--	--		256.5	-0.64482	0.09874	-0.273				4.87	52	4.87	52	4.87	91	4.87	64				5.41	36.0877	--	5.41	44.4786	--				5.41	21.4761	--	5.41	7.41763	--
		306	3.45256	-5.52591	-0.278	--	--	--		256	-0.65039	0.09991	-0.275				4.88	53	4.88	45	4.88	104	4.88	60				5.44	36.5795	--	5.44	44.9796	--				5.44	22.54	--	5.44	7.39102	--
		305.5	2.90989	-5.53869	-0.309	--	--	--		255.5	-0.64874	0.03764	-0.306				4.89	52	4.89	48	4.89	109	4.89	64				5.46	37.6668	--	5.46	45.8059	--				5.46	24.2247	--	5.46	7.42971	--
		305	2.51949	-5.79551	-0.336	--	--	--		255	-0.69464	0.02977	-0.332				4.9	43	4.9	44	4.9	99	4.9	73				5.48	40.3371	--	5.48	47.8757	--				5.48	25.9571	--	5.48	7.49776	--
		304.5	2.74104	-5.79768	-0.314	--	--	--		254.5	-0.64833	0.02695	-0.311				4.91	46	4.91	49	4.91	102	4.91	71				5.51	41.6868	7.48634	5.51	47.4711	8.65614				5.51	26.1682	--	5.51	7.38195	--
		304	2.53958	-5.4156	-0.349	--	--	--		254	-0.66631	-0.0243	-0.345				4.92	51	4.92	54	4.92	115	4.92	70				5.53	41.884	--	5.53	47.502	--				5.53	26.1553	7.30862	5.53	7.46943	4.63996
		303.5	3.70747	-4.96117	-0.405	--	--	--		253.5	-0.66088	-0.14013	-0.401				4.93	44	4.93	57	4.93	122	4.93	74				5.55	41.4124	--	5.55	47.6838	--				5.55	26.4231	--	5.55	7.45163	--
		303	4.4829	-5.49276	-0.44	--	--	--		253	-0.69141	-0.17947	-0.435				4.94	51	4.94	57	4.94	140	4.94	68				5.58	41.7404	--	5.58	47.5673	--				5.58	25.7738	--	5.58	7.52889	--
		302.5	4.57322	-6.58604	-0.491	--	--	--		252.5	-0.7272	-0.24474	-0.486				4.95	48	4.95	55	4.95	145	4.95	59				5.6	41.6692	--	5.6	48.3622	--				5.6	26.6392	--	5.6	7.70104	--
		302	4.38384	-5.93733	-0.513	--	--	--		252	-0.76669	-0.24961	-0.508				4.96	45	4.96	49	4.96	123	4.96	65				5.62	41.8128	--	5.62	48.6744	--				5.62	26.3564	--	5.62	8.18771	--
		301.5	4.89729	-4.62757	-0.533	--	--	--		251.5	-0.76199	-0.29336	-0.528				4.97	49	4.97	55	4.97	119	4.97	65				5.65	43.3592	--	5.65	48.4791	--				5.65	26.5024	--	5.65	7.73649	--
		301	4.57242	-4.23639	-0.522	--	--	--		251	-0.76442	-0.26878	-0.517				4.98	53	4.98	54	4.98	120	4.98	66				5.67	45.6253	--	5.67	49.6147	--				5.67	27.2665	--	5.67	7.31202	--
		300.5	5.6161	-3.34355	-0.417	--	--	--		250.5	-0.59482	-0.23174	-0.413				4.99	50	4.99	43	4.99	136	4.99	71				5.7	45.6544	--	5.7	49.994	--				5.7	27.3198	--	5.7	7.13116	--
		300	4.77945	-4.42462	-0.379	--	--	--		250	-0.4907	-0.26062	-0.376				5	51	5	56	5	146	5	69				5.72	45.6813	--	5.72	50.8389	--				5.72	28.5772	--	5.72	7.1773	--
		--	--	--	-0.343	--	--	--		--	-0.42492	-0.25499	-0.34				5.01	52	5.01	46	5.01	146	5.01	73				5.74	45.751	--	5.74	50.6668	--				5.74	27.6408	--	5.74	7.14281	--
		--	--	--	-0.306	--	--	--		--	-0.37495	-0.23056	-0.303				5.02	48	5.02	56	5.02	162	5.02	69				5.77	44.5407	--	5.77	52.4086	--				5.77	27.9872	--	5.77	7.2703	--
		--	--	--	-0.273	--	--	--		--	-0.35795	-0.18181	-0.27				5.03	46	5.03	61	5.03	173	5.03	68				5.79	44.9187	--	5.79	52.8704	--				5.79	29.9973	--	5.79	7.22656	--
		--	--	--	-0.263	--	--	--		--	-0.27745	-0.24415	-0.261				5.04	48	5.04	52	5.04	150	5.04	70				5.81	44.8564	--	5.81	54.1333	--				5.81	29.2352	--	5.81	7.17858	--
		--	--	--	-0.247	--	--	--		--	-0.26705	-0.2221	-0.245				5.05	50	5.05	44	5.05	168	5.05	73				5.84	46.075	--	5.84	53.4581	--				5.84	30.5732	--	5.84	7.15508	--
		--	--	--	-0.261	--	--	--		--	-0.31445	-0.20194	-0.258				5.06	45	5.06	50	5.06	174	5.06	67				5.86	45.3896	--	5.86	52.3389	--				5.86	29.8106	--	5.86	7.21569	--
		--	--	--	-0.269	--	--	--		--	-0.43253	-0.10025	-0.266				5.07	45	5.07	53	5.07	173	5.07	72				5.88	44.3991	--	5.88	50.7075	--				5.88	29.052	--	5.88	7.21139	--
		--	--	--	-0.29	--	--	--		--	-0.46486	-0.10865	-0.287				5.08	41	5.08	61	5.08	165	5.08	71				5.91	43.5306	--	5.91	50.8514	--				5.91	30.4929	--	5.91	7.23285	--
		--	--	--	-0.326	--	--	--		--	-0.49838	-0.14658	-0.322				5.09	43	5.09	60	5.09	173	5.09	63				5.93	44.98	--	5.93	53.1427	--				5.93	31.1558	--	5.93	7.25192	--
		--	--	--	-0.354	--	--	--		--	-0.50731	-0.19432	-0.351				5.1	51	5.1	58	5.1	185	5.1	78				5.95	48.0829	--	5.95	51.9331	--				5.95	31.4331	--	5.95	7.26148	--
		--	--	--	-0.414	--	--	--		--	-0.63578	-0.18368	-0.41				5.11	53	5.11	50	5.11	184	5.11	76				5.98	47.862	7.81302	5.98	52.2555	8.70859				5.98	31.8347	7.41439	5.98	7.32065	4.63267
		--	--	--	-0.478	--	--	--		--	-0.7171	-0.22884	-0.473				5.12	54	5.12	45	5.12	208	5.12	69
		--	--	--	-0.455	--	--	--		--	-0.65528	-0.2452	-0.45				5.13	39	5.13	43	5.13	212	5.13	74
		--	--	--	-0.419	--	--	--		--	-0.54825	-0.2817	-0.415				5.14	47	5.14	46	5.14	194	5.14	62
		--	--	--	-0.353	--	--	--		--	-0.49368	-0.20528	-0.349				5.15	43	5.15	60	5.15	217	5.15	69
		--	--	--	-0.344	--	--	--		--	-0.5718	-0.10898	-0.34				5.16	48	5.16	55	5.16	222	5.16	77
		--	--	--	-0.332	--	--	--		--	-0.58638	-0.07104	-0.329				5.17	50	5.17	62	5.17	228	5.17	68
		--	--	--	-0.325	--	--	--		--	-0.56123	-0.08204	-0.322				5.18	44	5.18	67	5.18	245	5.18	72
		--	--	--	-0.357	--	--	--		--	-0.56563	-0.14133	-0.353				5.19	56	5.19	56	5.19	290	5.19	74
		--	--	--	-0.38	--	--	--		--	-0.63396	-0.11842	-0.376				5.2	52	5.2	57	5.2	289	5.2	69
		--	--	--	-0.374	--	--	--		--	-0.70171	-0.03914	-0.37				5.21	58	5.21	60	5.21	322	5.21	79
		--	--	--	-0.381	--	--	--		--	-0.71714	-0.03665	-0.377				5.22	57	5.22	54	5.22	330	5.22	84
		--	--	--	-0.398	--	--	--		--	-0.70135	-0.08591	-0.394				5.23	47	5.23	55	5.23	322	5.23	79
		--	--	--	-0.413	--	--	--		--	-0.73928	-0.07848	-0.409				5.24	46	5.24	57	5.24	336	5.24	66
		--	--	--	-0.355	--	--	--		--	-0.75768	0.05562	-0.351				5.25	46	5.25	51	5.25	385	5.25	66
		--	--	--	-0.329	--	--	--		--	-0.78298	0.13052	-0.326				5.26	38	5.26	52	5.26	419	5.26	78
		--	--	--	-0.371	--	--	--		--	-0.81185	0.07712	-0.367				5.27	43	5.27	57	5.27	420	5.27	72
		--	--	--	-0.418	--	--	--		--	-0.81212	-0.01581	-0.414				5.28	37	5.28	62	5.28	429	5.28	70
		--	--	--	-0.422	--	--	--		--	-0.83249	-0.00324	-0.418				5.29	42	5.29	59	5.29	465	5.29	81
		--	--	--	-0.424	--	--	--		--	-0.86928	0.02954	-0.42				5.3	47	5.3	60	5.3	508	5.3	73
		--	--	--	-0.477	--	--	--		--	-0.96823	0.02319	-0.473				5.31	45	5.31	51	5.31	547	5.31	65
		--	--	--	-0.536	--	--	--		--	-1.08099	0.01981	-0.531				5.32	42	5.32	51	5.32	577	5.32	74
		--	--	--	-0.494	--	--	--		--	-1.13838	0.16041	-0.489				5.33	41	5.33	60	5.33	612	5.33	70
		--	--	--	-0.447	--	--	--		--	-1.14352	0.25933	-0.442				5.34	40	5.34	52	5.34	634	5.34	58
		--	--	--	-0.445	--	--	--		--	-1.20404	0.32313	-0.44				5.35	41	5.35	51	5.35	632	5.35	67
		--	--	--	-0.412	--	--	--		--	-1.2033	0.38719	-0.408				5.36	38	5.36	58	5.36	659	5.36	78
		--	--	--	-0.367	--	--	--		--	-1.17453	0.44847	-0.363				5.37	46	5.37	68	5.37	706	5.37	82
		--	--	--	-0.277	--	--	--		--	-1.0428	0.49377	-0.275				5.38	48	5.38	65	5.38	691	5.38	80
		--	--	--	-0.229	--	--	--		--	-0.96186	0.50847	-0.227				5.39	38	5.39	56	5.39	693	5.39	85
		--	--	--	-0.244	--	--	--		--	-0.92204	0.43927	-0.241				5.4	36	5.4	58	5.4	703	5.4	66
		--	--	--	-0.234	--	--	--		--	-0.94761	0.48458	-0.232				5.41	42	5.41	56	5.41	727	5.41	75
		--	--	--	-0.194	--	--	--		--	-0.88309	0.49856	-0.192				5.42	43	5.42	63	5.42	719	5.42	79
		--	--	--	-0.173	--	--	--		--	-0.8645	0.5215	-0.172				5.43	48	5.43	65	5.43	721	5.43	74
		--	--	--	-0.158	--	--	--		--	-0.83708	0.5239	-0.157				5.44	48	5.44	61	5.44	671	5.44	78
		--	--	--	-0.143	--	--	--		--	-0.84556	0.56233	-0.142				5.45	43	5.45	65	5.45	649	5.45	77
		--	--	--	-0.121	--	--	--		--	-0.84541	0.60513	-0.12				5.46	42	5.46	76	5.46	642	5.46	79
		--	--	--	-0.12	--	--	--		--	-0.87585	0.63844	-0.119				5.47	44	5.47	66	5.47	625	5.47	76
		--	--	--	-0.158	--	--	--		--	-0.94795	0.63546	-0.156				5.48	40	5.48	62	5.48	604	5.48	74
		--	--	--	-0.18	--	--	--		--	-1.01476	0.6593	-0.178				5.49	41	5.49	57	5.49	525	5.49	71
		--	--	--	-0.23	--	--	--		--	-1.09396	0.63935	-0.227				5.5	33	5.5	56	5.5	511	5.5	69
		--	--	--	-0.267	--	--	--		--	-1.24482	0.71541	-0.265				5.51	30	5.51	63	5.51	501	5.51	78
		--	--	--	-0.314	--	--	--		--	-1.29779	0.67508	-0.311				5.52	42	5.52	68	5.52	470	5.52	82
		--	--	--	-0.406	--	--	--		--	-1.41152	0.60717	-0.402				5.53	40	5.53	53	5.53	416	5.53	81
		--	--	--	-0.367	--	--	--		--	-1.4844	0.75746	-0.363				5.54	30	5.54	58	5.54	404	5.54	77
		--	--	--	-0.358	--	--	--		--	-1.57311	0.86365	-0.355				5.55	36	5.55	70	5.55	428	5.55	66
		--	--	--	-0.397	--	--	--		--	-1.65254	0.86696	-0.393				5.56	36	5.56	57	5.56	373	5.56	71
		--	--	--	-0.373	--	--	--		--	-1.66891	0.92952	-0.37				5.57	43	5.57	67	5.57	365	5.57	70
		--	--	--	-0.34	--	--	--		--	-1.58265	0.90942	-0.337				5.58	43	5.58	68	5.58	353	5.58	83
		--	--	--	-0.302	--	--	--		--	-1.62704	1.02925	-0.299				5.59	38	5.59	55	5.59	335	5.59	79
		--	--	--	-0.254	--	--	--		--	-1.59259	1.08925	-0.252				5.6	40	5.6	65	5.6	315	5.6	71
		--	--	--	-0.227	--	--	--		--	-1.51061	1.06171	-0.224				5.61	43	5.61	66	5.61	317	5.61	69
		--	--	--	-0.195	--	--	--		--	-1.38007	0.99322	-0.193				5.62	35	5.62	76	5.62	300	5.62	70
		--	--	--	-0.152	--	--	--		--	-1.28228	0.98175	-0.15				5.63	34	5.63	78	5.63	266	5.63	83
		--	--	--	-0.132	--	--	--		--	-1.24105	0.97998	-0.131				5.64	35	5.64	74	5.64	273	5.64	80
		--	--	--	-0.142	--	--	--		--	-1.31448	1.033	-0.141				5.65	35	5.65	67	5.65	266	5.65	74
		--	--	--	-0.178	--	--	--		--	-1.2916	0.93819	-0.177				5.66	40	5.66	76	5.66	249	5.66	81
		--	--	--	-0.262	--	--	--		--	-1.38083	0.86257	-0.259				5.67	28	5.67	74	5.67	249	5.67	85
		--	--	--	-0.36	--	--	--		--	-1.568	0.85449	-0.357				5.68	30	5.68	72	5.68	238	5.68	86
		--	--	--	-0.4	--	--	--		--	-1.68065	0.88873	-0.396				5.69	35	5.69	64	5.69	229	5.69	87
		--	--	--	-0.44	--	--	--		--	-1.81049	0.93854	-0.436				5.7	32	5.7	71	5.7	202	5.7	85
		--	--	--	-0.478	--	--	--		--	-1.73861	0.79273	-0.473				5.71	27	5.71	87	5.71	194	5.71	79
		--	--	--	-0.446	--	--	--		--	-1.72471	0.84068	-0.442				5.72	27	5.72	87	5.72	204	5.72	79
		--	--	--	-0.466	--	--	--		--	-1.77469	0.85181	-0.461				5.73	32	5.73	88	5.73	189	5.73	79
		--	--	--	-0.438	--	--	--		--	-1.83634	0.96858	-0.434				5.74	31	5.74	91	5.74	191	5.74	79
		--	--	--	-0.438	--	--	--		--	-1.91729	1.04981	-0.434				5.75	24	5.75	92	5.75	176	5.75	75
		--	--	--	-0.39	--	--	--		--	-1.95069	1.17836	-0.386				5.76	30	5.76	99	5.76	173	5.76	84
		--	--	--	-0.326	--	--	--		--	-1.9169	1.27174	-0.323				5.77	29	5.77	93	5.77	176	5.77	77
		--	--	--	-0.272	--	--	--		--	-1.97075	1.43152	-0.27				5.78	28	5.78	90	5.78	173	5.78	76
		--	--	--	-0.336	--	--	--		--	-2.00804	1.34311	-0.332				5.79	31	5.79	103	5.79	170	5.79	94
		--	--	--	-0.335	--	--	--		--	-1.93081	1.2673	-0.332				5.8	24	5.8	108	5.8	164	5.8	88
		--	--	--	-0.273	--	--	--		--	-1.80131	1.26078	-0.27				5.81	30	5.81	97	5.81	147	5.81	79
		--	--	--	-0.252	--	--	--		--	-1.73251	1.23274	-0.25				5.82	36	5.82	90	5.82	144	5.82	88
		--	--	--	-0.269	--	--	--		--	-1.70634	1.17391	-0.266				5.83	26	5.83	112	5.83	144	5.83	87
		--	--	--	-0.384	--	--	--		--	-1.80731	1.04644	-0.38				5.84	27	5.84	118	5.84	149	5.84	93
		--	--	--	-0.491	--	--	--		--	-1.92066	0.9484	-0.486				5.85	27	5.85	109	5.85	149	5.85	80
		--	--	--	-0.516	--	--	--		--	-1.86131	0.83859	-0.511				5.86	26	5.86	130	5.86	139	5.86	91
		--	--	--	-0.532	--	--	--		--	-1.81608	0.76315	-0.526				5.87	31	5.87	141	5.87	124	5.87	79
		--	--	--	-0.628	--	--	--		--	-1.74076	0.49781	-0.621				5.88	29	5.88	140	5.88	128	5.88	71
		--	--	--	-0.645	--	--	--		--	-1.67145	0.39369	-0.639				5.89	20	5.89	136	5.89	123	5.89	85
		--	--	--	-0.527	--	--	--		--	-1.4858	0.44179	-0.522				5.9	28	5.9	143	5.9	121	5.9	79
		--	--	--	-0.514	--	--	--		--	-1.50481	0.48622	-0.509				5.91	27	5.91	169	5.91	124	5.91	77
		--	--	--	-0.439	--	--	--		--	-1.4645	0.59602	-0.434				5.92	26	5.92	162	5.92	119	5.92	87
		--	--	--	-0.519	--	--	--		--	-1.62041	0.59261	-0.514				5.93	27	5.93	166	5.93	107	5.93	92
		--	--	--	-0.638	--	--	--		--	-1.98874	0.72511	-0.632				5.94	30	5.94	182	5.94	116	5.94	87
		--	--	--	-0.548	--	--	--		--	-2.2593	1.17404	-0.543				5.95	27	5.95	188	5.95	122	5.95	89
		--	--	--	-0.589	--	--	--		--	-2.43129	1.26573	-0.583				5.96	17	5.96	220	5.96	113	5.96	78
		--	--	--	-0.708	--	--	--		--	-2.39294	0.99047	-0.701				5.97	25	5.97	250	5.97	105	5.97	86
		--	--	--	-0.639	--	--	--		--	-2.20554	0.94029	-0.633				5.98	30	5.98	255	5.98	106	5.98	81
		--	--	--	-0.725	--	--	--		--	-2.14487	0.70845	-0.718				5.99	36	5.99	255	5.99	98	5.99	92
		--	--	--	-0.367	--	--	--		--	-2.05504	1.3286	-0.363				6	37	6	294	6	100	6	72
		--	--	--	--	--	--	--		--	--	--					6.01	33	6.01	331	6.01	91	6.01	80
		--	--	--	--	--	--	--		--	--	--					6.02	34	6.02	372	6.02	94	6.02	101
		--	--	--	--	--	--	--		--	--	--					6.03	28	6.03	437	6.03	92	6.03	101
		--	--	--	--	--	--	--		--	--	--					6.04	19	6.04	461	6.04	93	6.04	87
		--	--	--	--	--	--	--		--	--	--					6.05	27	6.05	498	6.05	100	6.05	67
		--	--	--	--	--	--	--		--	--	--					6.06	35	6.06	578	6.06	92	6.06	66
		--	--	--	--	--	--	--		--	--	--					6.07	25	6.07	656	6.07	103	6.07	61
		--	--	--	--	--	--	--		--	--	--					6.08	27	6.08	731	6.08	93	6.08	67
		--	--	--	--	--	--	--		--	--	--					6.09	27	6.09	819	6.09	82	6.09	71
		--	--	--	--	--	--	--		--	--	--					6.1	32	6.1	920	6.1	83	6.1	74
		--	--	--	--	--	--	--		--	--	--					6.11	35	6.11	1031	6.11	71	6.11	80
		--	--	--	--	--	--	--		--	--	--					6.12	26	6.12	1096	6.12	72	6.12	70
		--	--	--	--	--	--	--		--	--	--					6.13	29	6.13	1189	6.13	78	6.13	66
		--	--	--	--	--	--	--		--	--	--					6.14	27	6.14	1358	6.14	93	6.14	65
		--	--	--	--	--	--	--		--	--	--					6.15	30	6.15	1512	6.15	77	6.15	63
		--	--	--	--	--	--	--		--	--	--					6.16	35	6.16	1652	6.16	71	6.16	75
		--	--	--	--	--	--	--		--	--	--					6.17	31	6.17	1806	6.17	76	6.17	74
		--	--	--	--	--	--	--		--	--	--					6.18	30	6.18	1967	6.18	73	6.18	72
		--	--	--	--	--	--	--		--	--	--					6.19	31	6.19	2099	6.19	70	6.19	73
		--	--	--	--	--	--	--		--	--	--					6.2	28	6.2	2282	6.2	71	6.2	83
		--	--	--	--	--	--	--		--	--	--					6.21	28	6.21	2351	6.21	67	6.21	75
		--	--	--	--	--	--	--		--	--	--					6.22	32	6.22	2463	6.22	67	6.22	69
		--	--	--	--	--	--	--		--	--	--					6.23	38	6.23	2586	6.23	63	6.23	76
		--	--	--	--	--	--	--		--	--	--					6.24	37	6.24	2634	6.24	72	6.24	88
		--	--	--	--	--	--	--		--	--	--					6.25	34	6.25	2605	6.25	86	6.25	72
		--	--	--	--	--	--	--		--	--	--					6.26	27	6.26	2623	6.26	73	6.26	84
		--	--	--	--	--	--	--		--	--	--					6.27	30	6.27	2658	6.27	74	6.27	90
		--	--	--	--	--	--	--		--	--	--					6.28	34	6.28	2460	6.28	58	6.28	91
		--	--	--	--	--	--	--		--	--	--					6.29	29	6.29	2369	6.29	60	6.29	93
		--	--	--	--	--	--	--		--	--	--					6.3	26	6.3	2302	6.3	71	6.3	89
		--	--	--	--	--	--	--		--	--	--					6.31	32	6.31	2131	6.31	62	6.31	81
		--	--	--	--	--	--	--		--	--	--					6.32	34	6.32	1897	6.32	68	6.32	78
		--	--	--	--	--	--	--		--	--	--					6.33	30	6.33	1686	6.33	68	6.33	75
		--	--	--	--	--	--	--		--	--	--					6.34	31	6.34	1512	6.34	64	6.34	72
		--	--	--	--	--	--	--		--	--	--					6.35	28	6.35	1425	6.35	63	6.35	86
		--	--	--	--	--	--	--		--	--	--					6.36	34	6.36	1291	6.36	58	6.36	95
		--	--	--	--	--	--	--		--	--	--					6.37	32	6.37	1153	6.37	62	6.37	84
		--	--	--	--	--	--	--		--	--	--					6.38	26	6.38	1022	6.38	61	6.38	71
		--	--	--	--	--	--	--		--	--	--					6.39	22	6.39	894	6.39	57	6.39	70
		--	--	--	--	--	--	--		--	--	--					6.4	28	6.4	782	6.4	68	6.4	84
		--	--	--	--	--	--	--		--	--	--					6.41	26	6.41	722	6.41	75	6.41	86
		--	--	--	--	--	--	--		--	--	--					6.42	30	6.42	681	6.42	68	6.42	79
		--	--	--	--	--	--	--		--	--	--					6.43	37	6.43	558	6.43	67	6.43	96
		--	--	--	--	--	--	--		--	--	--					6.44	29	6.44	488	6.44	72	6.44	86
		--	--	--	--	--	--	--		--	--	--					6.45	31	6.45	492	6.45	59	6.45	83
		--	--	--	--	--	--	--		--	--	--					6.46	30	6.46	423	6.46	53	6.46	76
		--	--	--	--	--	--	--		--	--	--					6.47	34	6.47	371	6.47	54	6.47	89
		--	--	--	--	--	--	--		--	--	--					6.48	29	6.48	343	6.48	67	6.48	99
		--	--	--	--	--	--	--		--	--	--					6.49	25	6.49	316	6.49	66	6.49	86
		--	--	--	--	--	--	--		--	--	--					6.5	27	6.5	291	6.5	67	6.5	79
		--	--	--	--	--	--	--		--	--	--					6.51	28	6.51	263	6.51	61	6.51	97
		--	--	--	--	--	--	--		--	--	--					6.52	29	6.52	244	6.52	54	6.52	98
		--	--	--	--	--	--	--		--	--	--					6.53	29	6.53	229	6.53	57	6.53	89
		--	--	--	--	--	--	--		--	--	--					6.54	30	6.54	221	6.54	61	6.54	87
		--	--	--	--	--	--	--		--	--	--					6.55	30	6.55	211	6.55	56	6.55	87
		--	--	--	--	--	--	--		--	--	--					6.56	31	6.56	200	6.56	55	6.56	83
		--	--	--	--	--	--	--		--	--	--					6.57	32	6.57	201	6.57	59	6.57	80
		--	--	--	--	--	--	--		--	--	--					6.58	28	6.58	181	6.58	54	6.58	89
		--	--	--	--	--	--	--		--	--	--					6.59	27	6.59	180	6.59	58	6.59	94
		--	--	--	--	--	--	--		--	--	--					6.6	31	6.6	173	6.6	67	6.6	89
		--	--	--	--	--	--	--		--	--	--					6.61	35	6.61	155	6.61	60	6.61	89
		--	--	--	--	--	--	--		--	--	--					6.62	32	6.62	148	6.62	58	6.62	96
		--	--	--	--	--	--	--		--	--	--					6.63	24	6.63	149	6.63	53	6.63	107
		--	--	--	--	--	--	--		--	--	--					6.64	30	6.64	131	6.64	51	6.64	100
		--	--	--	--	--	--	--		--	--	--					6.65	31	6.65	133	6.65	45	6.65	87
		--	--	--	--	--	--	--		--	--	--					6.66	33	6.66	148	6.66	55	6.66	80
		--	--	--	--	--	--	--		--	--	--					6.67	39	6.67	135	6.67	64	6.67	98
		--	--	--	--	--	--	--		--	--	--					6.68	38	6.68	121	6.68	57	6.68	114
		--	--	--	--	--	--	--		--	--	--					6.69	34	6.69	122	6.69	63	6.69	93
		--	--	--	--	--	--	--		--	--	--					6.7	31	6.7	108	6.7	67	6.7	99
		--	--	--	--	--	--	--		--	--	--					6.71	32	6.71	119	6.71	62	6.71	112
		--	--	--	--	--	--	--		--	--	--					6.72	26	6.72	106	6.72	64	6.72	112
		--	--	--	--	--	--	--		--	--	--					6.73	22	6.73	102	6.73	65	6.73	114
		--	--	--	--	--	--	--		--	--	--					6.74	31	6.74	111	6.74	66	6.74	104
		--	--	--	--	--	--	--		--	--	--					6.75	33	6.75	110	6.75	58	6.75	111
		--	--	--	--	--	--	--		--	--	--					6.76	31	6.76	114	6.76	57	6.76	114
		--	--	--	--	--	--	--		--	--	--					6.77	35	6.77	118	6.77	60	6.77	107
		--	--	--	--	--	--	--		--	--	--					6.78	35	6.78	113	6.78	60	6.78	126
		--	--	--	--	--	--	--		--	--	--					6.79	34	6.79	97	6.79	56	6.79	133
		--	--	--	--	--	--	--		--	--	--					6.8	30	6.8	95	6.8	51	6.8	115
		--	--	--	--	--	--	--		--	--	--					6.81	28	6.81	111	6.81	57	6.81	114
		--	--	--	--	--	--	--		--	--	--					6.82	39	6.82	95	6.82	55	6.82	103
		--	--	--	--	--	--	--		--	--	--					6.83	38	6.83	79	6.83	54	6.83	125
		--	--	--	--	--	--	--		--	--	--					6.84	29	6.84	87	6.84	61	6.84	131
		--	--	--	--	--	--	--		--	--	--					6.85	34	6.85	91	6.85	66	6.85	123
		--	--	--	--	--	--	--		--	--	--					6.86	29	6.86	95	6.86	54	6.86	137
		--	--	--	--	--	--	--		--	--	--					6.87	25	6.87	85	6.87	61	6.87	131
		--	--	--	--	--	--	--		--	--	--					6.88	29	6.88	81	6.88	65	6.88	141
		--	--	--	--	--	--	--		--	--	--					6.89	28	6.89	96	6.89	60	6.89	134
		--	--	--	--	--	--	--		--	--	--					6.9	32	6.9	93	6.9	55	6.9	129
		--	--	--	--	--	--	--		--	--	--					6.91	32	6.91	86	6.91	49	6.91	135
		--	--	--	--	--	--	--		--	--	--					6.92	27	6.92	84	6.92	55	6.92	154
		--	--	--	--	--	--	--		--	--	--					6.93	25	6.93	86	6.93	64	6.93	163
		--	--	--	--	--	--	--		--	--	--					6.94	28	6.94	87	6.94	56	6.94	175
		--	--	--	--	--	--	--		--	--	--					6.95	32	6.95	88	6.95	55	6.95	180
		--	--	--	--	--	--	--		--	--	--					6.96	37	6.96	88	6.96	48	6.96	177
		--	--	--	--	--	--	--		--	--	--					6.97	40	6.97	87	6.97	52	6.97	177
		--	--	--	--	--	--	--		--	--	--					6.98	36	6.98	85	6.98	62	6.98	195
		--	--	--	--	--	--	--		--	--	--					6.99	31	6.99	79	6.99	57	6.99	197
		--	--	--	--	--	--	--		--	--	--					7	30	7	82	7	57	7	187
		--	--	--	--	--	--	--		--	--	--					7.01	30	7.01	87	7.01	60	7.01	225
		--	--	--	--	--	--	--		--	--	--					7.02	30	7.02	76	7.02	66	7.02	237
		--	--	--	--	--	--	--		--	--	--					7.03	34	7.03	86	7.03	60	7.03	247
		--	--	--	--	--	--	--		--	--	--					7.04	40	7.04	74	7.04	50	7.04	264
		--	--	--	--	--	--	--		--	--	--					7.05	37	7.05	67	7.05	61	7.05	268
		--	--	--	--	--	--	--		--	--	--					7.06	32	7.06	64	7.06	64	7.06	250
		--	--	--		--	--	--		--	--	--					7.07	35	7.07	78	7.07	60	7.07	268
		--	--	--		--	--	--		--	--	--					7.08	35	7.08	80	7.08	49	7.08	318
		--	--	--		--	--	--		--	--	--					7.09	41	7.09	68	7.09	64	7.09	321
		--	--	--		--	--	--		--	--	--					7.1	39	7.1	76	7.1	62	7.1	339
		--	--	--		--	--	--		--	--	--					7.11	40	7.11	80	7.11	54	7.11	349
		--	--	--		--	--	--		--	--	--					7.12	35	7.12	85	7.12	61	7.12	381
		--	--	--		--	--	--		--	--	--					7.13	38	7.13	80	7.13	56	7.13	398
		--	--	--		--	--	--		--	--	--					7.14	39	7.14	78	7.14	54	7.14	420
		--	--	--		--	--	--		--	--	--					7.15	42	7.15	89	7.15	57	7.15	436
		--	--	--		--	--	--		--	--	--					7.16	39	7.16	86	7.16	47	7.16	485
		--	--	--		--	--	--		--	--	--					7.17	43	7.17	81	7.17	49	7.17	519
		--	--	--		--	--	--		--	--	--					7.18	34	7.18	75	7.18	62	7.18	535
		--	--	--		--	--	--		--	--	--					7.19	29	7.19	72	7.19	59	7.19	576
		--	--	--		--	--	--		--	--	--					7.2	36	7.2	64	7.2	54	7.2	597
		--	--	--		--	--	--		--	--	--					7.21	33	7.21	68	7.21	53	7.21	651
		--	--	--		--	--	--		--	--	--					7.22	35	7.22	80	7.22	55	7.22	730
		--	--	--		--	--	--		--	--	--					7.23	41	7.23	84	7.23	59	7.23	729
		--	--	--		--	--	--		--	--	--					7.24	38	7.24	89	7.24	59	7.24	770
		--	--	--		--	--	--		--	--	--					7.25	41	7.25	89	7.25	54	7.25	833
		--	--	--		--	--	--		--	--	--					7.26	39	7.26	77	7.26	50	7.26	908
		--	--	--		--	--	--		--	--	--					7.27	39	7.27	75	7.27	51	7.27	954
		--	--	--		--	--	--		--	--	--					7.28	38	7.28	72	7.28	49	7.28	996
		--	--	--		--	--	--		--	--	--					7.29	39	7.29	69	7.29	50	7.29	1087
		--	--	--		--	--	--		--	--	--					7.3	45	7.3	75	7.3	67	7.3	1120
		--	--	--		--	--	--		--	--	--					7.31	40	7.31	80	7.31	69	7.31	1176
		--	--	--		--	--	--		--	--	--					7.32	38	7.32	63	7.32	62	7.32	1245
		--	--	--		--	--	--		--	--	--					7.33	38	7.33	67	7.33	67	7.33	1318
		--	--	--		--	--	--		--	--	--					7.34	36	7.34	59	7.34	69	7.34	1300
		--	--	--		--	--	--		--	--	--					7.35	49	7.35	59	7.35	67	7.35	1365
		--	--	--		--	--	--		--	--	--					7.36	40	7.36	73	7.36	64	7.36	1416
		--	--	--		--	--	--		--	--	--					7.37	43	7.37	88	7.37	69	7.37	1471
		--	--	--		--	--	--		--	--	--					7.38	35	7.38	78	7.38	67	7.38	1446
		--	--	--		--	--	--		--	--	--					7.39	37	7.39	65	7.39	71	7.39	1397
		--	--	--		--	--	--		--	--	--					7.4	40	7.4	59	7.4	76	7.4	1424
		--	--	--		--	--	--		--	--	--					7.41	41	7.41	60	7.41	74	7.41	1459
		--	--	--		--	--	--		--	--	--					7.42	44	7.42	61	7.42	78	7.42	1457
		--	--	--		--	--	--		--	--	--					7.43	44	7.43	62	7.43	76	7.43	1437
		--	--	--		--	--	--		--	--	--					7.44	43	7.44	57	7.44	75	7.44	1371
		--	--	--		--	--	--		--	--	--					7.45	43	7.45	68	7.45	84	7.45	1343
		--	--	--		--	--	--		--	--	--					7.46	41	7.46	72	7.46	77	7.46	1297
		--	--	--		--	--	--		--	--	--					7.47	48	7.47	73	7.47	82	7.47	1301
		--	--	--		--	--	--		--	--	--					7.48	41	7.48	67	7.48	72	7.48	1234
		--	--	--		--	--	--		--	--	--					7.49	38	7.49	60	7.49	74	7.49	1128
		--	--	--		--	--	--		--	--	--					7.5	44	7.5	68	7.5	81	7.5	1076
		--	--	--		--	--	--		--	--	--					7.51	46	7.51	63	7.51	76	7.51	1028
		--	--	--		--	--	--		--	--	--					7.52	41	7.52	59	7.52	72	7.52	956
		--	--	--		--	--	--		--	--	--					7.53	43	7.53	77	7.53	79	7.53	850
		--	--	--		--	--	--		--	--	--					7.54	43	7.54	73	7.54	87	7.54	798
		--	--	--		--	--	--		--	--	--					7.55	51	7.55	59	7.55	81	7.55	790
		--	--	--		--	--	--		--	--	--					7.56	51	7.56	64	7.56	66	7.56	754
		--	--	--		--	--	--		--	--	--					7.57	49	7.57	70	7.57	66	7.57	709
		--	--	--		--	--	--		--	--	--					7.58	53	7.58	63	7.58	66	7.58	678
		--	--	--		--	--	--		--	--	--					7.59	49	7.59	65	7.59	67	7.59	630
		--	--	--		--	--	--		--	--	--					7.6	51	7.6	63	7.6	66	7.6	584
		--	--	--		--	--	--		--	--	--					7.61	43	7.61	61	7.61	67	7.61	552
		--	--	--		--	--	--		--	--	--					7.62	41	7.62	57	7.62	55	7.62	531
		--	--	--		--	--	--		--	--	--					7.63	41	7.63	53	7.63	66	7.63	496
		--	--	--		--	--	--		--	--	--					7.64	40	7.64	60	7.64	63	7.64	456
		--	--	--		--	--	--		--	--	--					7.65	54	7.65	63	7.65	53	7.65	424
		--	--	--		--	--	--		--	--	--					7.66	57	7.66	60	7.66	58	7.66	427
		--	--	--		--	--	--		--	--	--					7.67	58	7.67	65	7.67	63	7.67	390
		--	--	--		--	--	--		--	--	--					7.68	47	7.68	57	7.68	68	7.68	367
		--	--	--		--	--	--		--	--	--					7.69	46	7.69	58	7.69	64	7.69	371
		--	--	--		--	--	--		--	--	--					7.7	52	7.7	57	7.7	64	7.7	340
		--	--	--		--	--	--		--	--	--					7.71	49	7.71	71	7.71	55	7.71	321
		--	--	--		--	--	--		--	--	--					7.72	48	7.72	71	7.72	58	7.72	287
		--	--	--		--	--	--		--	--	--					7.73	43	7.73	66	7.73	67	7.73	297
		--	--	--		--	--	--		--	--	--					7.74	55	7.74	62	7.74	48	7.74	281
		--	--	--		--	--	--		--	--	--					7.75	57	7.75	68	7.75	46	7.75	262
		--	--	--		--	--	--		--	--	--					7.76	51	7.76	68	7.76	59	7.76	237
		--	--	--		--	--	--		--	--	--					7.77	56	7.77	59	7.77	64	7.77	223
		--	--	--		--	--	--		--	--	--					7.78	42	7.78	75	7.78	58	7.78	204
		--	--	--		--	--	--		--	--	--					7.79	54	7.79	78	7.79	56	7.79	201
		--	--	--		--	--	--		--	--	--					7.8	58	7.8	69	7.8	50	7.8	183
		--	--	--		--	--	--		--	--	--					7.81	57	7.81	76	7.81	65	7.81	176
		--	--	--		--	--	--		--	--	--					7.82	47	7.82	72	7.82	61	7.82	198
		--	--	--		--	--	--		--	--	--					7.83	46	7.83	65	7.83	55	7.83	196
		--	--	--		--	--	--		--	--	--					7.84	51	7.84	59	7.84	59	7.84	185
		--	--	--		--	--	--		--	--	--					7.85	59	7.85	75	7.85	58	7.85	172
		--	--	--		--	--	--		--	--	--					7.86	58	7.86	67	7.86	58	7.86	175
		--	--	--		--	--	--		--	--	--					7.87	47	7.87	63	7.87	54	7.87	174
		--	--	--		--	--	--		--	--	--					7.88	48	7.88	70	7.88	49	7.88	145
		--	--	--		--	--	--		--	--	--					7.89	46	7.89	59	7.89	54	7.89	179
		--	--	--		--	--	--		--	--	--					7.9	61	7.9	63	7.9	65	7.9	159
		--	--	--		--	--	--		--	--	--					7.91	42	7.91	72	7.91	52	7.91	166
		--	--	--		--	--	--		--	--	--					7.92	45	7.92	68	7.92	61	7.92	147
		--	--	--		--	--	--		--	--	--					7.93	45	7.93	57	7.93	63	7.93	150
		--	--	--		--	--	--		--	--	--					7.94	50	7.94	58	7.94	57	7.94	151
		--	--	--		--	--	--		--	--	--					7.95	55	7.95	64	7.95	59	7.95	146
		--	--	--		--	--	--		--	--	--					7.96	53	7.96	68	7.96	56	7.96	146
		--	--	--		--	--	--		--	--	--					7.97	49	7.97	64	7.97	57	7.97	131
		--	--	--		--	--	--		--	--	--					7.98	52	7.98	73	7.98	61	7.98	129
		--	--	--		--	--	--		--	--	--					7.99	52	7.99	69	7.99	66	7.99	129
		--	--	--		--	--	--		--	--	--					8	52	8	73	8	56	8	136
		--	--	--		--	--	--		--	--	--					8.01	58	8.01	66	8.01	60	8.01	129
		--	--	--		--	--	--		--	--	--					8.02	53	8.02	66	8.02	63	8.02	127
		--	--	--		--	--	--		--	--	--					8.03	56	8.03	63	8.03	66	8.03	112
		--	--	--		--	--	--		--	--	--					8.04	49	8.04	60	8.04	61	8.04	114
		--	--	--		--	--	--		--	--	--					8.05	42	8.05	65	8.05	59	8.05	107
		--	--	--		--	--	--		--	--	--					8.06	50	8.06	76	8.06	52	8.06	111
		--	--	--		--	--	--		--	--	--					8.07	64	8.07	69	8.07	53	8.07	100
		--	--	--		--	--	--		--	--	--					8.08	65	8.08	53	8.08	52	8.08	106
		--	--	--		--	--	--		--	--	--					8.09	57	8.09	57	8.09	52	8.09	105
		--	--	--		--	--	--		--	--	--					8.1	53	8.1	64	8.1	57	8.1	107
		--	--	--		--	--	--		--	--	--					8.11	54	8.11	69	8.11	59	8.11	115
		--	--	--		--	--	--		--	--	--					8.12	52	8.12	61	8.12	59	8.12	101
		--	--	--		--	--	--		--	--	--					8.13	53	8.13	63	8.13	56	8.13	96
		--	--	--		--	--	--		--	--	--					8.14	54	8.14	72	8.14	59	8.14	92
		--	--	--		--	--	--		--	--	--					8.15	54	8.15	66	8.15	57	8.15	97
		--	--	--		--	--	--		--	--	--					8.16	52	8.16	74	8.16	53	8.16	92
		--	--	--		--	--	--		--	--	--					8.17	54	8.17	68	8.17	67	8.17	91
		--	--	--		--	--	--		--	--	--					8.18	56	8.18	54	8.18	62	8.18	87
		--	--	--		--	--	--		--	--	--					8.19	54	8.19	57	8.19	66	8.19	90
		--	--	--		--	--	--		--	--	--					8.2	53	8.2	65	8.2	54	8.2	89
		--	--	--		--	--	--		--	--	--					8.21	48	8.21	67	8.21	62	8.21	90
		--	--	--		--	--	--		--	--	--					8.22	45	8.22	62	8.22	63	8.22	86
		--	--	--		--	--	--		--	--	--					8.23	45	8.23	69	8.23	61	8.23	100
		--	--	--		--	--	--		--	--	--					8.24	44	8.24	63	8.24	59	8.24	96
		--	--	--		--	--	--		--	--	--					8.25	40	8.25	63	8.25	57	8.25	96
		--	--	--		--	--	--		--	--	--					8.26	39	8.26	70	8.26	57	8.26	97
		--	--	--		--	--	--		--	--	--					8.27	45	8.27	61	8.27	56	8.27	90
		--	--	--		--	--	--		--	--	--					8.28	48	8.28	60	8.28	55	8.28	89
		--	--	--		--	--	--		--	--	--					8.29	51	8.29	57	8.29	56	8.29	77
		--	--	--		--	--	--		--	--	--					8.3	48	8.3	52	8.3	52	8.3	88
		--	--	--		--	--	--		--	--	--					8.31	47	8.31	67	8.31	54	8.31	82
		--	--	--		--	--	--		--	--	--					8.32	48	8.32	76	8.32	55	8.32	84
		--	--	--		--	--	--		--	--	--					8.33	55	8.33	68	8.33	56	8.33	85
		--	--	--		--	--	--		--	--	--					8.34	45	8.34	60	8.34	46	8.34	72
		--	--	--		--	--	--		--	--	--					8.35	40	8.35	56	8.35	51	8.35	73
		--	--	--		--	--	--		--	--	--					8.36	47	8.36	61	8.36	56	8.36	69
		--	--	--		--	--	--		--	--	--					8.37	42	8.37	69	8.37	56	8.37	75
		--	--	--		--	--	--		--	--	--					8.38	40	8.38	64	8.38	68	8.38	85
		--	--	--		--	--	--		--	--	--					8.39	35	8.39	56	8.39	60	8.39	80
		--	--	--		--	--	--		--	--	--					8.4	38	8.4	67	8.4	54	8.4	88
		--	--	--		--	--	--		--	--	--					8.41	44	8.41	56	8.41	61	8.41	78
		--	--	--		--	--	--		--	--	--					8.42	53	8.42	64	8.42	56	8.42	82
		--	--	--		--	--	--		--	--	--					8.43	42	8.43	70	8.43	55	8.43	94
		--	--	--		--	--	--		--	--	--					8.44	39	8.44	61	8.44	62	8.44	84
		--	--	--		--	--	--		--	--	--					8.45	41	8.45	70	8.45	59	8.45	78
		--	--	--		--	--	--		--	--	--					8.46	43	8.46	68	8.46	50	8.46	80
		--	--	--		--	--	--		--	--	--					8.47	43	8.47	66	8.47	47	8.47	71
		--	--	--		--	--	--		--	--	--					8.48	46	8.48	64	8.48	53	8.48	84
		--	--	--		--	--	--		--	--	--					8.49	46	8.49	76	8.49	57	8.49	80
		--	--	--		--	--	--		--	--	--					8.5	49	8.5	75	8.5	61	8.5	81
		--	--	--		--	--	--		--	--	--					8.51	40	8.51	56	8.51	66	8.51	83
		--	--	--		--	--	--		--	--	--					8.52	44	8.52	51	8.52	64	8.52	88
		--	--	--		--	--	--		--	--	--					8.53	45	8.53	63	8.53	65	8.53	81
		--	--	--		--	--	--		--	--	--					8.54	41	8.54	62	8.54	56	8.54	88
		--	--	--		--	--	--		--	--	--					8.55	49	8.55	64	8.55	56	8.55	59
		--	--	--		--	--	--		--	--	--					8.56	46	8.56	63	8.56	65	8.56	68
		--	--	--		--	--	--		--	--	--					8.57	46	8.57	52	8.57	56	8.57	77
		--	--	--		--	--	--		--	--	--					8.58	57	8.58	60	8.58	66	8.58	70
		--	--	--		--	--	--		--	--	--					8.59	49	8.59	67	8.59	65	8.59	78
		--	--	--		--	--	--		--	--	--					8.6	43	8.6	71	8.6	69	8.6	82
		--	--	--		--	--	--		--	--	--					8.61	45	8.61	66	8.61	61	8.61	75
		--	--	--		--	--	--		--	--	--					8.62	44	8.62	63	8.62	64	8.62	67
		--	--	--		--	--	--		--	--	--					8.63	43	8.63	64	8.63	65	8.63	71
		--	--	--		--	--	--		--	--	--					8.64	48	8.64	60	8.64	64	8.64	77
		--	--	--		--	--	--		--	--	--					8.65	49	8.65	66	8.65	55	8.65	73
		--	--	--		--	--	--		--	--	--					8.66	41	8.66	51	8.66	59	8.66	83
		--	--	--		--	--	--		--	--	--					8.67	40	8.67	56	8.67	60	8.67	83
		--	--	--		--	--	--		--	--	--					8.68	39	8.68	66	8.68	57	8.68	86
		--	--	--		--	--	--		--	--	--					8.69	36	8.69	62	8.69	63	8.69	84
		--	--	--		--	--	--		--	--	--					8.7	41	8.7	63	8.7	63	8.7	80
		--	--	--		--	--	--		--	--	--					8.71	49	8.71	59	8.71	59	8.71	76
		--	--	--		--	--	--		--	--	--					8.72	55	8.72	60	8.72	54	8.72	77
		--	--	--		--	--	--		--	--	--					8.73	56	8.73	62	8.73	64	8.73	71
		--	--	--		--	--	--		--	--	--					8.74	52	8.74	68	8.74	65	8.74	71
		--	--	--		--	--	--		--	--	--					8.75	47	8.75	68	8.75	66	8.75	65
		--	--	--		--	--	--		--	--	--					8.76	45	8.76	67	8.76	56	8.76	68
		--	--	--		--	--	--		--	--	--					8.77	46	8.77	68	8.77	59	8.77	69
		--	--	--		--	--	--		--	--	--					8.78	39	8.78	54	8.78	72	8.78	76
		--	--	--		--	--	--		--	--	--					8.79	37	8.79	68	8.79	63	8.79	64
		--	--	--		--	--	--		--	--	--					8.8	42	8.8	73	8.8	61	8.8	64
		--	--	--		--	--	--		--	--	--					8.81	47	8.81	81	8.81	57	8.81	75
		--	--	--		--	--	--		--	--	--					8.82	46	8.82	69	8.82	64	8.82	80
		--	--	--		--	--	--		--	--	--					8.83	49	8.83	50	8.83	58	8.83	84
		--	--	--		--	--	--		--	--	--					8.84	55	8.84	59	8.84	75	8.84	85
		--	--	--		--	--	--		--	--	--					8.85	50	8.85	58	8.85	65	8.85	79
		--	--	--		--	--	--		--	--	--					8.86	51	8.86	60	8.86	66	8.86	74
		--	--	--		--	--	--		--	--	--					8.87	42	8.87	58	8.87	67	8.87	68
		--	--	--		--	--	--		--	--	--					8.88	38	8.88	62	8.88	62	8.88	74
		--	--	--		--	--	--		--	--	--					8.89	35	8.89	66	8.89	72	8.89	86
		--	--	--		--	--	--		--	--	--					8.9	36	8.9	63	8.9	71	8.9	77
		--	--	--		--	--	--		--	--	--					8.91	40	8.91	62	8.91	66	8.91	81
		--	--	--		--	--	--		--	--	--					8.92	42	8.92	64	8.92	64	8.92	77
		--	--	--		--	--	--		--	--	--					8.93	45	8.93	65	8.93	64	8.93	81
		--	--	--		--	--	--		--	--	--					8.94	44	8.94	60	8.94	59	8.94	79
		--	--	--		--	--	--		--	--	--					8.95	42	8.95	69	8.95	60	8.95	83
		--	--	--		--	--	--		--	--	--					8.96	44	8.96	68	8.96	69	8.96	84
		--	--	--		--	--	--		--	--	--					8.97	47	8.97	69	8.97	73	8.97	81
		--	--	--		--	--	--		--	--	--					8.98	40	8.98	71	8.98	65	8.98	84
		--	--	--		--	--	--		--	--	--					8.99	38	8.99	68	8.99	71	8.99	89
		--	--	--		--	--	--		--	--	--					9	40	9	82	9	61	9	82
		--	--	--		--	--	--		--	--	--					9.01	41	9.01	72	9.01	61	9.01	87
		--	--	--		--	--	--		--	--	--					9.02	42	9.02	76	9.02	70	9.02	78
		--	--	--		--	--	--		--	--	--					9.03	43	9.03	69	9.03	64	9.03	88
		--	--	--		--	--	--		--	--	--					9.04	49	9.04	68	9.04	63	9.04	96
		--	--	--		--	--	--		--	--	--					9.05	43	9.05	60	9.05	57	9.05	90
		--	--	--		--	--	--		--	--	--					9.06	40	9.06	72	9.06	62	9.06	92
		--	--	--		--	--	--		--	--	--					9.07	34	9.07	63	9.07	60	9.07	82
		--	--	--		--	--	--		--	--	--					9.08	40	9.08	58	9.08	62	9.08	80
		--	--	--		--	--	--		--	--	--					9.09	39	9.09	60	9.09	56	9.09	79
		--	--	--		--	--	--		--	--	--					9.1	43	9.1	65	9.1	61	9.1	75
		--	--	--		--	--	--		--	--	--					9.11	46	9.11	71	9.11	74	9.11	83
		--	--	--		--	--	--		--	--	--					9.12	54	9.12	68	9.12	73	9.12	92
		--	--	--		--	--	--		--	--	--					9.13	50	9.13	62	9.13	68	9.13	86
		--	--	--		--	--	--		--	--	--					9.14	47	9.14	65	9.14	69	9.14	97
		--	--	--		--	--	--		--	--	--					9.15	48	9.15	69	9.15	65	9.15	71
		--	--	--		--	--	--		--	--	--					9.16	41	9.16	62	9.16	66	9.16	65
		--	--	--		--	--	--		--	--	--					9.17	41	9.17	65	9.17	72	9.17	69
		--	--	--		--	--	--		--	--	--					9.18	43	9.18	65	9.18	68	9.18	64
		--	--	--		--	--	--		--	--	--					9.19	48	9.19	65	9.19	69	9.19	59
		--	--	--		--	--	--		--	--	--					9.2	36	9.2	73	9.2	66	9.2	62
		--	--	--		--	--	--		--	--	--					9.21	39	9.21	68	9.21	78	9.21	64
		--	--	--		--	--	--		--	--	--					9.22	47	9.22	72	9.22	64	9.22	70
		--	--	--		--	--	--		--	--	--					9.23	52	9.23	68	9.23	59	9.23	65
		--	--	--		--	--	--		--	--	--					9.24	44	9.24	76	9.24	60	9.24	65
		--	--	--		--	--	--		--	--	--					9.25	41	9.25	63	9.25	67	9.25	65
		--	--	--		--	--	--		--	--	--					9.26	46	9.26	70	9.26	74	9.26	71
		--	--	--		--	--	--		--	--	--					9.27	43	9.27	79	9.27	65	9.27	59
		--	--	--		--	--	--		--	--	--					9.28	45	9.28	66	9.28	44	9.28	68
		--	--	--		--	--	--		--	--	--					9.29	47	9.29	60	9.29	53	9.29	74
		--	--	--		--	--	--		--	--	--					9.3	43	9.3	61	9.3	65	9.3	61
		--	--	--		--	--	--		--	--	--					9.31	42	9.31	64	9.31	70	9.31	66
		--	--	--		--	--	--		--	--	--					9.32	40	9.32	64	9.32	56	9.32	70
		--	--	--		--	--	--		--	--	--					9.33	42	9.33	64	9.33	61	9.33	76
		--	--	--		--	--	--		--	--	--					9.34	40	9.34	72	9.34	65	9.34	73
		--	--	--		--	--	--		--	--	--					9.35	37	9.35	72	9.35	67	9.35	67
		--	--	--		--	--	--		--	--	--					9.36	44	9.36	71	9.36	65	9.36	62
		--	--	--		--	--	--		--	--	--					9.37	42	9.37	76	9.37	65	9.37	65
		--	--	--		--	--	--		--	--	--					9.38	47	9.38	78	9.38	71	9.38	68
		--	--	--		--	--	--		--	--	--					9.39	43	9.39	68	9.39	62	9.39	62
		--	--	--		--	--	--		--	--	--					9.4	41	9.4	79	9.4	60	9.4	57
		--	--	--		--	--	--		--	--	--					9.41	38	9.41	63	9.41	61	9.41	57
		--	--	--		--	--	--		--	--	--					9.42	52	9.42	69	9.42	64	9.42	67
		--	--	--		--	--	--		--	--	--					9.43	50	9.43	80	9.43	70	9.43	61
		--	--	--		--	--	--		--	--	--					9.44	52	9.44	68	9.44	74	9.44	56
		--	--	--		--	--	--		--	--	--					9.45	44	9.45	74	9.45	64	9.45	63
		--	--	--		--	--	--		--	--	--					9.46	42	9.46	70	9.46	58	9.46	64
		--	--	--		--	--	--		--	--	--					9.47	51	9.47	55	9.47	69	9.47	58
		--	--	--		--	--	--		--	--	--					9.48	44	9.48	55	9.48	74	9.48	66
		--	--	--		--	--	--		--	--	--					9.49	42	9.49	64	9.49	67	9.49	65
		--	--	--		--	--	--		--	--	--					9.5	49	9.5	71	9.5	67	9.5	80
		--	--	--		--	--	--		--	--	--					9.51	49	9.51	67	9.51	63	9.51	73
		--	--	--		--	--	--		--	--	--					9.52	44	9.52	69	9.52	66	9.52	68
		--	--	--		--	--	--		--	--	--					9.53	39	9.53	61	9.53	65	9.53	66
		--	--	--		--	--	--		--	--	--					9.54	35	9.54	58	9.54	65	9.54	64
		--	--	--		--	--	--		--	--	--					9.55	42	9.55	67	9.55	63	9.55	67
		--	--	--		--	--	--		--	--	--					9.56	40	9.56	76	9.56	59	9.56	62
		--	--	--		--	--	--		--	--	--					9.57	42	9.57	78	9.57	61	9.57	66
		--	--	--		--	--	--		--	--	--					9.58	41	9.58	69	9.58	63	9.58	68
		--	--	--		--	--	--		--	--	--					9.59	47	9.59	72	9.59	70	9.59	65
		--	--	--		--	--	--		--	--	--					9.6	52	9.6	73	9.6	69	9.6	65
		--	--	--		--	--	--		--	--	--					9.61	54	9.61	74	9.61	68	9.61	67
		--	--	--		--	--	--		--	--	--					9.62	51	9.62	63	9.62	53	9.62	64
		--	--	--		--	--	--		--	--	--					9.63	43	9.63	63	9.63	64	9.63	65
		--	--	--		--	--	--		--	--	--					9.64	50	9.64	68	9.64	71	9.64	62
		--	--	--		--	--	--		--	--	--					9.65	53	9.65	76	9.65	69	9.65	52
		--	--	--		--	--	--		--	--	--					9.66	53	9.66	75	9.66	60	9.66	57
		--	--	--		--	--	--		--	--	--					9.67	54	9.67	70	9.67	64	9.67	61
		--	--	--		--	--	--		--	--	--					9.68	48	9.68	72	9.68	62	9.68	60
		--	--	--		--	--	--		--	--	--					9.69	51	9.69	68	9.69	63	9.69	54
		--	--	--		--	--	--		--	--	--					9.7	57	9.7	74	9.7	63	9.7	62
		--	--	--		--	--	--		--	--	--					9.71	49	9.71	78	9.71	73	9.71	62
		--	--	--		--	--	--		--	--	--					9.72	51	9.72	65	9.72	73	9.72	64
		--	--	--		--	--	--		--	--	--					9.73	47	9.73	64	9.73	67	9.73	70
		--	--	--		--	--	--		--	--	--					9.74	53	9.74	57	9.74	75	9.74	64
		--	--	--		--	--	--		--	--	--					9.75	53	9.75	61	9.75	63	9.75	62
		--	--	--		--	--	--		--	--	--					9.76	55	9.76	69	9.76	57	9.76	54
		--	--	--		--	--	--		--	--	--					9.77	42	9.77	66	9.77	66	9.77	60
		--	--	--		--	--	--		--	--	--					9.78	40	9.78	67	9.78	57	9.78	62
		--	--	--		--	--	--		--	--	--					9.79	46	9.79	70	9.79	57	9.79	59
		--	--	--		--	--	--		--	--	--					9.8	49	9.8	65	9.8	68	9.8	55
		--	--	--		--	--	--		--	--	--					9.81	62	9.81	71	9.81	72	9.81	55
		--	--	--		--	--	--		--	--	--					9.82	51	9.82	67	9.82	79	9.82	61
		--	--	--		--	--	--		--	--	--					9.83	61	9.83	66	9.83	68	9.83	61
		--	--	--		--	--	--		--	--	--					9.84	62	9.84	71	9.84	76	9.84	66
		--	--	--		--	--	--		--	--	--					9.85	48	9.85	59	9.85	72	9.85	64
		--	--	--		--	--	--		--	--	--					9.86	45	9.86	68	9.86	69	9.86	64
		--	--	--		--	--	--		--	--	--					9.87	44	9.87	72	9.87	64	9.87	64
		--	--	--		--	--	--		--	--	--					9.88	44	9.88	75	9.88	68	9.88	53
		--	--	--		--	--	--		--	--	--					9.89	46	9.89	71	9.89	63	9.89	52
		--	--	--		--	--	--		--	--	--					9.9	45	9.9	73	9.9	60	9.9	42
		--	--	--		--	--	--		--	--	--					9.91	49	9.91	88	9.91	71	9.91	57
		--	--	--		--	--	--		--	--	--					9.92	48	9.92	68	9.92	67	9.92	59
		--	--	--		--	--	--		--	--	--					9.93	58	9.93	64	9.93	61	9.93	56
		--	--	--		--	--	--		--	--	--					9.94	54	9.94	59	9.94	70	9.94	70
		--	--	--		--	--	--		--	--	--					9.95	51	9.95	64	9.95	67	9.95	71
		--	--	--		--	--	--		--	--	--					9.96	47	9.96	72	9.96	68	9.96	72
		--	--	--		--	--	--		--	--	--					9.97	44	9.97	62	9.97	71	9.97	69
		--	--	--		--	--	--		--	--	--					9.98	50	9.98	62	9.98	63	9.98	59
		--	--	--		--	--	--		--	--	--					9.99	43	9.99	65	9.99	64	9.99	57
		--	--	--		--	--	--		--	--	--					10	42	10	72	10	67	10	67
		--	--	--		--	--	--		--	--	--					10.01	50	10.01	74	10.01	66	10.01	73
		--	--	--		--	--	--		--	--	--					10.02	48	10.02	65	10.02	59	10.02	67
		--	--	--		--	--	--		--	--	--					10.03	54	10.03	68	10.03	71	10.03	63
		--	--	--		--	--	--		--	--	--					10.04	47	10.04	69	10.04	64	10.04	58
		--	--	--		--	--	--		--	--	--					10.05	50	10.05	61	10.05	70	10.05	57
		--	--	--		--	--	--		--	--	--					10.06	53	10.06	77	10.06	54	10.06	63
		--	--	--		--	--	--		--	--	--					10.07	57	10.07	74	10.07	62	10.07	73
		--	--	--		--	--	--		--	--	--					10.08	53	10.08	73	10.08	67	10.08	68
		--	--	--		--	--	--		--	--	--					10.09	47	10.09	68	10.09	69	10.09	59
		--	--	--		--	--	--		--	--	--					10.1	43	10.1	69	10.1	63	10.1	68
		--	--	--		--	--	--		--	--	--					10.11	48	10.11	74	10.11	64	10.11	66
		--	--	--		--	--	--		--	--	--					10.12	49	10.12	68	10.12	68	10.12	59
		--	--	--		--	--	--		--	--	--					10.13	50	10.13	62	10.13	69	10.13	62
		--	--	--		--	--	--		--	--	--					10.14	53	10.14	72	10.14	79	10.14	61
		--	--	--		--	--	--		--	--	--					10.15	47	10.15	73	10.15	76	10.15	62
		--	--	--		--	--	--		--	--	--					10.16	56	10.16	75	10.16	77	10.16	58
		--	--	--		--	--	--		--	--	--					10.17	63	10.17	68	10.17	73	10.17	56
		--	--	--		--	--	--		--	--	--					10.18	56	10.18	64	10.18	73	10.18	62
		--	--	--		--	--	--		--	--	--					10.19	55	10.19	76	10.19	63	10.19	68
		--	--	--		--	--	--		--	--	--					10.2	47	10.2	72	10.2	70	10.2	63
		--	--	--		--	--	--		--	--	--					10.21	42	10.21	82	10.21	69	10.21	56
		--	--	--		--	--	--		--	--	--					10.22	54	10.22	76	10.22	72	10.22	61
		--	--	--		--	--	--		--	--	--					10.23	59	10.23	76	10.23	75	10.23	64
		--	--	--		--	--	--		--	--	--					10.24	50	10.24	82	10.24	78	10.24	58
		--	--	--		--	--	--		--	--	--					10.25	47	10.25	69	10.25	74	10.25	55
		--	--	--		--	--	--		--	--	--					10.26	54	10.26	68	10.26	71	10.26	55
		--	--	--		--	--	--		--	--	--					10.27	44	10.27	71	10.27	85	10.27	64
		--	--	--		--	--	--		--	--	--					10.28	60	10.28	73	10.28	81	10.28	60
		--	--	--		--	--	--		--	--	--					10.29	49	10.29	70	10.29	76	10.29	49
		--	--	--		--	--	--		--	--	--					10.3	48	10.3	68	10.3	75	10.3	49
		--	--	--		--	--	--		--	--	--					10.31	64	10.31	76	10.31	81	10.31	56
		--	--	--		--	--	--		--	--	--					10.32	54	10.32	79	10.32	77	10.32	70
		--	--	--		--	--	--		--	--	--					10.33	50	10.33	72	10.33	77	10.33	70
		--	--	--		--	--	--		--	--	--					10.34	60	10.34	73	10.34	91	10.34	62
		--	--	--		--	--	--		--	--	--					10.35	60	10.35	78	10.35	73	10.35	56
		--	--	--		--	--	--		--	--	--					10.36	55	10.36	80	10.36	77	10.36	55
		--	--	--		--	--	--		--	--	--					10.37	61	10.37	77	10.37	82	10.37	52
		--	--	--		--	--	--		--	--	--					10.38	58	10.38	68	10.38	77	10.38	54
		--	--	--		--	--	--		--	--	--					10.39	64	10.39	67	10.39	75	10.39	54
		--	--	--		--	--	--		--	--	--					10.4	57	10.4	67	10.4	79	10.4	63
		--	--	--		--	--	--		--	--	--					10.41	54	10.41	76	10.41	81	10.41	59
		--	--	--		--	--	--		--	--	--					10.42	52	10.42	71	10.42	82	10.42	66
		--	--	--		--	--	--		--	--	--					10.43	55	10.43	64	10.43	95	10.43	63
		--	--	--		--	--	--		--	--	--					10.44	58	10.44	67	10.44	92	10.44	62
		--	--	--		--	--	--		--	--	--					10.45	55	10.45	70	10.45	96	10.45	58
		--	--	--		--	--	--		--	--	--					10.46	53	10.46	68	10.46	101	10.46	58
		--	--	--		--	--	--		--	--	--					10.47	49	10.47	65	10.47	80	10.47	60
		--	--	--		--	--	--		--	--	--					10.48	55	10.48	65	10.48	87	10.48	61
		--	--	--		--	--	--		--	--	--					10.49	53	10.49	65	10.49	94	10.49	60
		--	--	--		--	--	--		--	--	--					10.5	45	10.5	64	10.5	89	10.5	61
		--	--	--		--	--	--		--	--	--					10.51	52	10.51	72	10.51	99	10.51	64
		--	--	--		--	--	--		--	--	--					10.52	55	10.52	76	10.52	99	10.52	67
		--	--	--		--	--	--		--	--	--					10.53	60	10.53	77	10.53	96	10.53	63
		--	--	--		--	--	--		--	--	--					10.54	53	10.54	70	10.54	98	10.54	58
		--	--	--		--	--	--		--	--	--					10.55	45	10.55	73	10.55	112	10.55	62
		--	--	--		--	--	--		--	--	--					10.56	52	10.56	87	10.56	111	10.56	72
		--	--	--		--	--	--		--	--	--					10.57	57	10.57	74	10.57	114	10.57	71
		--	--	--		--	--	--		--	--	--					10.58	57	10.58	73	10.58	117	10.58	51
		--	--	--		--	--	--		--	--	--					10.59	53	10.59	81	10.59	115	10.59	66
		--	--	--		--	--	--		--	--	--					10.6	51	10.6	87	10.6	116	10.6	63
		--	--	--		--	--	--		--	--	--					10.61	56	10.61	83	10.61	122	10.61	71
		--	--	--		--	--	--		--	--	--					10.62	44	10.62	90	10.62	136	10.62	64
		--	--	--		--	--	--		--	--	--					10.63	58	10.63	84	10.63	138	10.63	56
		--	--	--		--	--	--		--	--	--					10.64	60	10.64	63	10.64	149	10.64	59
		--	--	--		--	--	--		--	--	--					10.65	50	10.65	78	10.65	152	10.65	68
		--	--	--		--	--	--		--	--	--					10.66	47	10.66	82	10.66	160	10.66	66
		--	--	--		--	--	--		--	--	--					10.67	59	10.67	72	10.67	145	10.67	61
		--	--	--		--	--	--		--	--	--					10.68	61	10.68	74	10.68	148	10.68	67
		--	--	--		--	--	--		--	--	--					10.69	58	10.69	79	10.69	147	10.69	58
		--	--	--		--	--	--		--	--	--					10.7	56	10.7	69	10.7	156	10.7	52
		--	--	--		--	--	--		--	--	--					10.71	48	10.71	68	10.71	130	10.71	59
		--	--	--		--	--	--		--	--	--					10.72	42	10.72	73	10.72	157	10.72	58
		--	--	--		--	--	--		--	--	--					10.73	55	10.73	79	10.73	145	10.73	48
		--	--	--		--	--	--		--	--	--					10.74	57	10.74	64	10.74	154	10.74	55
		--	--	--		--	--	--		--	--	--					10.75	59	10.75	64	10.75	142	10.75	65
		--	--	--		--	--	--		--	--	--					10.76	58	10.76	78	10.76	137	10.76	56
		--	--	--		--	--	--		--	--	--					10.77	48	10.77	64	10.77	128	10.77	59
		--	--	--		--	--	--		--	--	--					10.78	45	10.78	68	10.78	132	10.78	60
		--	--	--		--	--	--		--	--	--					10.79	54	10.79	70	10.79	128	10.79	60
		--	--	--		--	--	--		--	--	--					10.8	55	10.8	64	10.8	112	10.8	58
		--	--	--		--	--	--		--	--	--					10.81	46	10.81	61	10.81	135	10.81	64
		--	--	--		--	--	--		--	--	--					10.82	58	10.82	64	10.82	133	10.82	62
		--	--	--		--	--	--		--	--	--					10.83	64	10.83	57	10.83	114	10.83	66
		--	--	--		--	--	--		--	--	--					10.84	56	10.84	66	10.84	115	10.84	63
		--	--	--		--	--	--		--	--	--					10.85	63	10.85	72	10.85	106	10.85	70
		--	--	--		--	--	--		--	--	--					10.86	58	10.86	73	10.86	104	10.86	70
		--	--	--		--	--	--		--	--	--					10.87	65	10.87	66	10.87	108	10.87	59
		--	--	--		--	--	--		--	--	--					10.88	56	10.88	59	10.88	124	10.88	46
		--	--	--		--	--	--		--	--	--					10.89	63	10.89	75	10.89	116	10.89	44
		--	--	--		--	--	--		--	--	--					10.9	59	10.9	70	10.9	109	10.9	56
		--	--	--		--	--	--		--	--	--					10.91	68	10.91	69	10.91	105	10.91	49
		--	--	--		--	--	--		--	--	--					10.92	58	10.92	71	10.92	113	10.92	64
		--	--	--		--	--	--		--	--	--					10.93	57	10.93	77	10.93	102	10.93	72
		--	--	--		--	--	--		--	--	--					10.94	57	10.94	78	10.94	110	10.94	74
		--	--	--		--	--	--		--	--	--					10.95	63	10.95	71	10.95	96	10.95	66
		--	--	--		--	--	--		--	--	--					10.96	69	10.96	75	10.96	95	10.96	59
		--	--	--		--	--	--		--	--	--					10.97	50	10.97	75	10.97	89	10.97	53
		--	--	--		--	--	--		--	--	--					10.98	54	10.98	69	10.98	100	10.98	63
		--	--	--		--	--	--		--	--	--					10.99	54	10.99	70	10.99	105	10.99	72
		--	--	--		--	--	--		--	--	--					11	49	11	66	11	97	11	68
		--	--	--		--	--	--		--	--	--					11.01	62	11.01	76	11.01	99	11.01	61
		--	--	--		--	--	--		--	--	--					11.02	63	11.02	67	11.02	101	11.02	72
		--	--	--		--	--	--		--	--	--					11.03	58	11.03	71	11.03	104	11.03	70
		--	--	--		--	--	--		--	--	--					11.04	52	11.04	71	11.04	111	11.04	56
		--	--	--		--	--	--		--	--	--					11.05	52	11.05	72	11.05	110	11.05	59
		--	--	--		--	--	--		--	--	--					11.06	64	11.06	74	11.06	105	11.06	53
		--	--	--		--	--	--		--	--	--					11.07	64	11.07	77	11.07	107	11.07	56
		--	--	--		--	--	--		--	--	--					11.08	62	11.08	80	11.08	105	11.08	70
		--	--	--		--	--	--		--	--	--					11.09	59	11.09	68	11.09	103	11.09	68
		--	--	--		--	--	--		--	--	--					11.1	70	11.1	69	11.1	109	11.1	55
		--	--	--		--	--	--		--	--	--					11.11	55	11.11	63	11.11	100	11.11	63
		--	--	--		--	--	--		--	--	--					11.12	52	11.12	63	11.12	94	11.12	72
		--	--	--		--	--	--		--	--	--					11.13	53	11.13	64	11.13	83	11.13	68
		--	--	--		--	--	--		--	--	--					11.14	68	11.14	75	11.14	86	11.14	61
		--	--	--		--	--	--		--	--	--					11.15	64	11.15	69	11.15	97	11.15	72
		--	--	--		--	--	--		--	--	--					11.16	67	11.16	69	11.16	95	11.16	74
		--	--	--		--	--	--		--	--	--					11.17	72	11.17	76	11.17	94	11.17	80
		--	--	--		--	--	--		--	--	--					11.18	72	11.18	66	11.18	85	11.18	86
		--	--	--		--	--	--		--	--	--					11.19	76	11.19	68	11.19	83	11.19	92
		--	--	--		--	--	--		--	--	--					11.2	77	11.2	88	11.2	86	11.2	83
		--	--	--		--	--	--		--	--	--					11.21	80	11.21	83	11.21	87	11.21	88
		--	--	--		--	--	--		--	--	--					11.22	69	11.22	76	11.22	89	11.22	88
		--	--	--		--	--	--		--	--	--					11.23	63	11.23	78	11.23	103	11.23	87
		--	--	--		--	--	--		--	--	--					11.24	56	11.24	69	11.24	101	11.24	82
		--	--	--		--	--	--		--	--	--					11.25	57	11.25	59	11.25	92	11.25	78
		--	--	--		--	--	--		--	--	--					11.26	70	11.26	72	11.26	94	11.26	75
		--	--	--		--	--	--		--	--	--					11.27	67	11.27	81	11.27	88	11.27	71
		--	--	--		--	--	--		--	--	--					11.28	66	11.28	68	11.28	85	11.28	86
		--	--	--		--	--	--		--	--	--					11.29	85	11.29	64	11.29	83	11.29	80
		--	--	--		--	--	--		--	--	--					11.3	84	11.3	65	11.3	90	11.3	83
		--	--	--		--	--	--		--	--	--					11.31	63	11.31	72	11.31	89	11.31	76
		--	--	--		--	--	--		--	--	--					11.32	69	11.32	70	11.32	84	11.32	87
		--	--	--		--	--	--		--	--	--					11.33	68	11.33	75	11.33	86	11.33	91
		--	--	--		--	--	--		--	--	--					11.34	75	11.34	77	11.34	93	11.34	77
		--	--	--		--	--	--		--	--	--					11.35	82	11.35	82	11.35	81	11.35	84
		--	--	--		--	--	--		--	--	--					11.36	82	11.36	93	11.36	79	11.36	85
		--	--	--		--	--	--		--	--	--					11.37	78	11.37	85	11.37	87	11.37	76
		--	--	--		--	--	--		--	--	--					11.38	79	11.38	81	11.38	76	11.38	72
		--	--	--		--	--	--		--	--	--					11.39	76	11.39	86	11.39	86	11.39	79
		--	--	--		--	--	--		--	--	--					11.4	81	11.4	83	11.4	85	11.4	69
		--	--	--		--	--	--		--	--	--					11.41	84	11.41	83	11.41	86	11.41	72
		--	--	--		--	--	--		--	--	--					11.42	80	11.42	81	11.42	77	11.42	65
		--	--	--		--	--	--		--	--	--					11.43	85	11.43	70	11.43	80	11.43	68
		--	--	--		--	--	--		--	--	--					11.44	86	11.44	64	11.44	75	11.44	69
		--	--	--		--	--	--		--	--	--					11.45	83	11.45	76	11.45	61	11.45	66
		--	--	--		--	--	--		--	--	--					11.46	82	11.46	81	11.46	64	11.46	72
		--	--	--		--	--	--		--	--	--					11.47	88	11.47	69	11.47	75	11.47	81
		--	--	--		--	--	--		--	--	--					11.48	103	11.48	60	11.48	83	11.48	87
		--	--	--		--	--	--		--	--	--					11.49	100	11.49	72	11.49	89	11.49	82
		--	--	--		--	--	--		--	--	--					11.5	91	11.5	69	11.5	81	11.5	74
		--	--	--		--	--	--		--	--	--					11.51	84	11.51	81	11.51	84	11.51	73
		--	--	--		--	--	--		--	--	--					11.52	92	11.52	78	11.52	86	11.52	74
		--	--	--		--	--	--		--	--	--					11.53	104	11.53	69	11.53	74	11.53	76
		--	--	--		--	--	--		--	--	--					11.54	103	11.54	70	11.54	71	11.54	80
		--	--	--		--	--	--		--	--	--					11.55	90	11.55	72	11.55	78	11.55	75
		--	--	--		--	--	--		--	--	--					11.56	98	11.56	69	11.56	80	11.56	93
		--	--	--		--	--	--		--	--	--					11.57	95	11.57	71	11.57	83	11.57	84
		--	--	--		--	--	--		--	--	--					11.58	106	11.58	73	11.58	76	11.58	86
		--	--	--		--	--	--		--	--	--					11.59	101	11.59	68	11.59	78	11.59	77
		--	--	--		--	--	--		--	--	--					11.6	96	11.6	77	11.6	84	11.6	64
		--	--	--		--	--	--		--	--	--					11.61	106	11.61	76	11.61	80	11.61	82
		--	--	--		--	--	--		--	--	--					11.62	103	11.62	73	11.62	77	11.62	79
		--	--	--		--	--	--		--	--	--					11.63	99	11.63	70	11.63	78	11.63	82
		--	--	--		--	--	--		--	--	--					11.64	113	11.64	69	11.64	85	11.64	84
		--	--	--		--	--	--		--	--	--					11.65	112	11.65	69	11.65	81	11.65	83
		--	--	--		--	--	--		--	--	--					11.66	113	11.66	70	11.66	76	11.66	75
		--	--	--		--	--	--		--	--	--					11.67	115	11.67	78	11.67	83	11.67	80
		--	--	--		--	--	--		--	--	--					11.68	113	11.68	77	11.68	74	11.68	90
		--	--	--		--	--	--		--	--	--					11.69	105	11.69	83	11.69	75	11.69	78
		--	--	--		--	--	--		--	--	--					11.7	109	11.7	87	11.7	75	11.7	72
		--	--	--		--	--	--		--	--	--					11.71	121	11.71	81	11.71	62	11.71	81
		--	--	--		--	--	--		--	--	--					11.72	140	11.72	71	11.72	80	11.72	78
		--	--	--		--	--	--		--	--	--					11.73	123	11.73	75	11.73	91	11.73	82
		--	--	--		--	--	--		--	--	--					11.74	124	11.74	81	11.74	80	11.74	72
		--	--	--		--	--	--		--	--	--					11.75	118	11.75	73	11.75	69	11.75	71
		--	--	--		--	--	--		--	--	--					11.76	125	11.76	80	11.76	70	11.76	87
		--	--	--		--	--	--		--	--	--					11.77	105	11.77	68	11.77	79	11.77	73
		--	--	--		--	--	--		--	--	--					11.78	121	11.78	73	11.78	84	11.78	67
		--	--	--		--	--	--		--	--	--					11.79	110	11.79	81	11.79	77	11.79	71
		--	--	--		--	--	--		--	--	--					11.8	113	11.8	72	11.8	85	11.8	82
		--	--	--		--	--	--		--	--	--					11.81	123	11.81	69	11.81	74	11.81	75
		--	--	--		--	--	--		--	--	--					11.82	116	11.82	70	11.82	75	11.82	72
		--	--	--		--	--	--		--	--	--					11.83	109	11.83	76	11.83	74	11.83	82
		--	--	--		--	--	--		--	--	--					11.84	106	11.84	84	11.84	68	11.84	82
		--	--	--		--	--	--		--	--	--					11.85	106	11.85	79	11.85	69	11.85	72
		--	--	--		--	--	--		--	--	--					11.86	119	11.86	74	11.86	69	11.86	67
		--	--	--		--	--	--		--	--	--					11.87	117	11.87	72	11.87	72	11.87	65
		--	--	--		--	--	--		--	--	--					11.88	114	11.88	76	11.88	71	11.88	71
		--	--	--		--	--	--		--	--	--					11.89	106	11.89	78	11.89	70	11.89	83
		--	--	--		--	--	--		--	--	--					11.9	118	11.9	80	11.9	79	11.9	80
		--	--	--		--	--	--		--	--	--					11.91	116	11.91	74	11.91	83	11.91	86
		--	--	--		--	--	--		--	--	--					11.92	111	11.92	63	11.92	78	11.92	78
		--	--	--		--	--	--		--	--	--					11.93	108	11.93	84	11.93	78	11.93	73
		--	--	--		--	--	--		--	--	--					11.94	99	11.94	80	11.94	85	11.94	76
		--	--	--		--	--	--		--	--	--					11.95	99	11.95	83	11.95	81	11.95	71
		--	--	--		--	--	--		--	--	--					11.96	107	11.96	86	11.96	77	11.96	75
		--	--	--		--	--	--		--	--	--					11.97	96	11.97	83	11.97	81	11.97	67
		--	--	--		--	--	--		--	--	--					11.98	104	11.98	83	11.98	78	11.98	67
		--	--	--		--	--	--		--	--	--					11.99	99	11.99	82	11.99	82	11.99	83
		--	--	--		--	--	--		--	--	--					12	106	12	77	12	83	12	75
		--	--	--		--	--	--		--	--	--					12.01	94	12.01	80	12.01	75	12.01	74
		--	--	--		--	--	--		--	--	--					12.02	85	12.02	74	12.02	76	12.02	65
		--	--	--		--	--	--		--	--	--					12.03	94	12.03	84	12.03	72	12.03	73
		--	--	--		--	--	--		--	--	--					12.04	95	12.04	80	12.04	68	12.04	82
		--	--	--		--	--	--		--	--	--					12.05	76	12.05	85	12.05	73	12.05	80
		--	--	--		--	--	--		--	--	--					12.06	75	12.06	75	12.06	89	12.06	74
		--	--	--		--	--	--		--	--	--					12.07	89	12.07	75	12.07	74	12.07	80
		--	--	--		--	--	--		--	--	--					12.08	86	12.08	97	12.08	54	12.08	75
		--	--	--		--	--	--		--	--	--					12.09	84	12.09	84	12.09	69	12.09	76
		--	--	--		--	--	--		--	--	--					12.1	84	12.1	83	12.1	79	12.1	72
		--	--	--		--	--	--		--	--	--					12.11	85	12.11	94	12.11	79	12.11	80
		--	--	--		--	--	--		--	--	--					12.12	75	12.12	102	12.12	76	12.12	80
		--	--	--		--	--	--		--	--	--					12.13	78	12.13	89	12.13	74	12.13	77
		--	--	--		--	--	--		--	--	--					12.14	88	12.14	90	12.14	78	12.14	81
		--	--	--		--	--	--		--	--	--					12.15	86	12.15	84	12.15	71	12.15	89
		--	--	--		--	--	--		--	--	--					12.16	85	12.16	101	12.16	74	12.16	83
		--	--	--		--	--	--		--	--	--					12.17	79	12.17	94	12.17	73	12.17	88
		--	--	--		--	--	--		--	--	--					12.18	71	12.18	98	12.18	78	12.18	92
		--	--	--		--	--	--		--	--	--					12.19	78	12.19	107	12.19	78	12.19	72
		--	--	--		--	--	--		--	--	--					12.2	75	12.2	115	12.2	65	12.2	85
		--	--	--		--	--	--		--	--	--					12.21	78	12.21	129	12.21	85	12.21	85
		--	--	--		--	--	--		--	--	--					12.22	74	12.22	130	12.22	83	12.22	78
		--	--	--		--	--	--		--	--	--					12.23	69	12.23	145	12.23	75	12.23	68
		--	--	--		--	--	--		--	--	--					12.24	75	12.24	138	12.24	72	12.24	67
		--	--	--		--	--	--		--	--	--					12.25	77	12.25	150	12.25	70	12.25	73
		--	--	--		--	--	--		--	--	--					12.26	72	12.26	170	12.26	75	12.26	75
		--	--	--		--	--	--		--	--	--					12.27	84	12.27	156	12.27	72	12.27	73
		--	--	--		--	--	--		--	--	--					12.28	87	12.28	160	12.28	66	12.28	78
		--	--	--		--	--	--		--	--	--					12.29	75	12.29	188	12.29	72	12.29	70
		--	--	--		--	--	--		--	--	--					12.3	71	12.3	204	12.3	76	12.3	66
		--	--	--		--	--	--		--	--	--					12.31	66	12.31	220	12.31	77	12.31	67
		--	--	--		--	--	--		--	--	--					12.32	61	12.32	230	12.32	75	12.32	75
		--	--	--		--	--	--		--	--	--					12.33	70	12.33	239	12.33	69	12.33	70
		--	--	--		--	--	--		--	--	--					12.34	71	12.34	265	12.34	75	12.34	78
		--	--	--		--	--	--		--	--	--					12.35	67	12.35	266	12.35	69	12.35	81
		--	--	--		--	--	--		--	--	--					12.36	69	12.36	300	12.36	70	12.36	76
		--	--	--		--	--	--		--	--	--					12.37	72	12.37	312	12.37	74	12.37	81
		--	--	--		--	--	--		--	--	--					12.38	70	12.38	335	12.38	79	12.38	70
		--	--	--		--	--	--		--	--	--					12.39	66	12.39	299	12.39	71	12.39	81
		--	--	--		--	--	--		--	--	--					12.4	76	12.4	305	12.4	76	12.4	74
		--	--	--		--	--	--		--	--	--					12.41	70	12.41	318	12.41	89	12.41	83
		--	--	--		--	--	--		--	--	--					12.42	72	12.42	319	12.42	93	12.42	85
		--	--	--		--	--	--		--	--	--					12.43	63	12.43	304	12.43	82	12.43	89
		--	--	--		--	--	--		--	--	--					12.44	60	12.44	287	12.44	78	12.44	87
		--	--	--		--	--	--		--	--	--					12.45	66	12.45	298	12.45	72	12.45	81
		--	--	--		--	--	--		--	--	--					12.46	71	12.46	247	12.46	74	12.46	88
		--	--	--		--	--	--		--	--	--					12.47	69	12.47	225	12.47	69	12.47	75
		--	--	--		--	--	--		--	--	--					12.48	63	12.48	226	12.48	76	12.48	74
		--	--	--		--	--	--		--	--	--					12.49	67	12.49	220	12.49	80	12.49	87
		--	--	--		--	--	--		--	--	--					12.5	71	12.5	200	12.5	78	12.5	80
		--	--	--		--	--	--		--	--	--					12.51	73	12.51	164	12.51	74	12.51	75
		--	--	--		--	--	--		--	--	--					12.52	67	12.52	148	12.52	82	12.52	73
		--	--	--		--	--	--		--	--	--					12.53	59	12.53	150	12.53	75	12.53	74
		--	--	--		--	--	--		--	--	--					12.54	60	12.54	141	12.54	76	12.54	79
		--	--	--		--	--	--		--	--	--					12.55	57	12.55	142	12.55	75	12.55	83
		--	--	--		--	--	--		--	--	--					12.56	61	12.56	141	12.56	71	12.56	85
		--	--	--		--	--	--		--	--	--					12.57	72	12.57	131	12.57	82	12.57	84
		--	--	--		--	--	--		--	--	--					12.58	71	12.58	114	12.58	85	12.58	72
		--	--	--		--	--	--		--	--	--					12.59	66	12.59	118	12.59	74	12.59	75
		--	--	--		--	--	--		--	--	--					12.6	66	12.6	113	12.6	68	12.6	79
		--	--	--		--	--	--		--	--	--					12.61	75	12.61	103	12.61	69	12.61	79
		--	--	--		--	--	--		--	--	--					12.62	68	12.62	102	12.62	73	12.62	75
		--	--	--		--	--	--		--	--	--					12.63	72	12.63	103	12.63	97	12.63	70
		--	--	--		--	--	--		--	--	--					12.64	68	12.64	93	12.64	84	12.64	75
		--	--	--		--	--	--		--	--	--					12.65	69	12.65	94	12.65	66	12.65	76
		--	--	--		--	--	--		--	--	--					12.66	67	12.66	97	12.66	76	12.66	86
		--	--	--		--	--	--		--	--	--					12.67	68	12.67	101	12.67	73	12.67	84
		--	--	--		--	--	--		--	--	--					12.68	76	12.68	99	12.68	79	12.68	79
		--	--	--		--	--	--		--	--	--					12.69	69	12.69	92	12.69	80	12.69	79
		--	--	--		--	--	--		--	--	--					12.7	66	12.7	82	12.7	83	12.7	80
		--	--	--		--	--	--		--	--	--					12.71	63	12.71	86	12.71	72	12.71	88
		--	--	--		--	--	--		--	--	--					12.72	63	12.72	97	12.72	76	12.72	78
		--	--	--		--	--	--		--	--	--					12.73	71	12.73	87	12.73	87	12.73	82
		--	--	--		--	--	--		--	--	--					12.74	71	12.74	89	12.74	73	12.74	94
		--	--	--		--	--	--		--	--	--					12.75	75	12.75	82	12.75	77	12.75	84
		--	--	--		--	--	--		--	--	--					12.76	76	12.76	85	12.76	82	12.76	78
		--	--	--		--	--	--		--	--	--					12.77	67	12.77	95	12.77	70	12.77	80
		--	--	--		--	--	--		--	--	--					12.78	61	12.78	81	12.78	77	12.78	71
		--	--	--		--	--	--		--	--	--					12.79	72	12.79	77	12.79	84	12.79	84
		--	--	--		--	--	--		--	--	--					12.8	72	12.8	75	12.8	79	12.8	80
		--	--	--		--	--	--		--	--	--					12.81	63	12.81	86	12.81	77	12.81	81
		--	--	--		--	--	--		--	--	--					12.82	68	12.82	80	12.82	77	12.82	83
		--	--	--		--	--	--		--	--	--					12.83	73	12.83	86	12.83	70	12.83	88
		--	--	--		--	--	--		--	--	--					12.84	74	12.84	98	12.84	88	12.84	81
		--	--	--		--	--	--		--	--	--					12.85	74	12.85	91	12.85	79	12.85	88
		--	--	--		--	--	--		--	--	--					12.86	79	12.86	92	12.86	81	12.86	59
		--	--	--		--	--	--		--	--	--					12.87	78	12.87	100	12.87	71	12.87	68
		--	--	--		--	--	--		--	--	--					12.88	80	12.88	94	12.88	79	12.88	77
		--	--	--		--	--	--		--	--	--					12.89	81	12.89	94	12.89	74	12.89	70
		--	--	--		--	--	--		--	--	--					12.9	88	12.9	84	12.9	75	12.9	78
		--	--	--		--	--	--		--	--	--					12.91	92	12.91	97	12.91	88	12.91	82
		--	--	--		--	--	--		--	--	--					12.92	97	12.92	90	12.92	96	12.92	75
		--	--	--		--	--	--		--	--	--					12.93	94	12.93	79	12.93	97	12.93	67
		--	--	--		--	--	--		--	--	--					12.94	97	12.94	78	12.94	77	12.94	71
		--	--	--		--	--	--		--	--	--					12.95	95	12.95	74	12.95	90	12.95	77
		--	--	--		--	--	--		--	--	--					12.96	106	12.96	81	12.96	86	12.96	73
		--	--	--		--	--	--		--	--	--					12.97	119	12.97	82	12.97	73	12.97	83
		--	--	--		--	--	--		--	--	--					12.98	128	12.98	85	12.98	79	12.98	83
		--	--	--		--	--	--		--	--	--					12.99	126	12.99	87	12.99	63	12.99	86
		--	--	--		--	--	--		--	--	--					13	114	13	87	13	65	13	84
		--	--	--		--	--	--		--	--	--					13.01	120	13.01	93	13.01	68	13.01	80
		--	--	--		--	--	--		--	--	--					13.02	124	13.02	91	13.02	78	13.02	76
		--	--	--		--	--	--		--	--	--					13.03	122	13.03	89	13.03	85	13.03	77
		--	--	--		--	--	--		--	--	--					13.04	124	13.04	82	13.04	83	13.04	71
		--	--	--		--	--	--		--	--	--					13.05	137	13.05	80	13.05	69	13.05	71
		--	--	--		--	--	--		--	--	--					13.06	151	13.06	87	13.06	73	13.06	65
		--	--	--		--	--	--		--	--	--					13.07	163	13.07	88	13.07	75	13.07	68
		--	--	--		--	--	--		--	--	--					13.08	147	13.08	89	13.08	80	13.08	69
		--	--	--		--	--	--		--	--	--					13.09	139	13.09	81	13.09	84	13.09	76
		--	--	--		--	--	--		--	--	--					13.1	130	13.1	75	13.1	94	13.1	64
		--	--	--		--	--	--		--	--	--					13.11	129	13.11	81	13.11	92	13.11	64
		--	--	--		--	--	--		--	--	--					13.12	133	13.12	89	13.12	79	13.12	75
		--	--	--		--	--	--		--	--	--					13.13	126	13.13	87	13.13	78	13.13	80
		--	--	--		--	--	--		--	--	--					13.14	125	13.14	87	13.14	90	13.14	84
		--	--	--		--	--	--		--	--	--					13.15	129	13.15	90	13.15	79	13.15	85
		--	--	--		--	--	--		--	--	--					13.16	119	13.16	83	13.16	75	13.16	79
		--	--	--		--	--	--		--	--	--					13.17	116	13.17	78	13.17	73	13.17	74
		--	--	--		--	--	--		--	--	--					13.18	111	13.18	83	13.18	69	13.18	68
		--	--	--		--	--	--		--	--	--					13.19	101	13.19	82	13.19	77	13.19	74
		--	--	--		--	--	--		--	--	--					13.2	87	13.2	81	13.2	86	13.2	86
		--	--	--		--	--	--		--	--	--					13.21	94	13.21	83	13.21	85	13.21	77
		--	--	--		--	--	--		--	--	--					13.22	85	13.22	91	13.22	62	13.22	81
		--	--	--		--	--	--		--	--	--					13.23	88	13.23	82	13.23	74	13.23	77
		--	--	--		--	--	--		--	--	--					13.24	88	13.24	91	13.24	78	13.24	81
		--	--	--		--	--	--		--	--	--					13.25	94	13.25	83	13.25	81	13.25	79
		--	--	--		--	--	--		--	--	--					13.26	78	13.26	83	13.26	87	13.26	83
		--	--	--		--	--	--		--	--	--					13.27	81	13.27	88	13.27	82	13.27	84
		--	--	--		--	--	--		--	--	--					13.28	82	13.28	77	13.28	71	13.28	81
		--	--	--		--	--	--		--	--	--					13.29	82	13.29	88	13.29	82	13.29	84
		--	--	--		--	--	--		--	--	--					13.3	71	13.3	92	13.3	74	13.3	89
		--	--	--		--	--	--		--	--	--					13.31	72	13.31	90	13.31	72	13.31	82
		--	--	--		--	--	--		--	--	--					13.32	66	13.32	79	13.32	75	13.32	87
		--	--	--		--	--	--		--	--	--					13.33	70	13.33	78	13.33	87	13.33	78
		--	--	--		--	--	--		--	--	--					13.34	64	13.34	89	13.34	94	13.34	88
		--	--	--		--	--	--		--	--	--					13.35	70	13.35	94	13.35	80	13.35	96
		--	--	--		--	--	--		--	--	--					13.36	85	13.36	90	13.36	83	13.36	90
		--	--	--		--	--	--		--	--	--					13.37	88	13.37	81	13.37	85	13.37	92
		--	--	--		--	--	--		--	--	--					13.38	78	13.38	82	13.38	75	13.38	82
		--	--	--		--	--	--		--	--	--					13.39	66	13.39	89	13.39	76	13.39	80
		--	--	--		--	--	--		--	--	--					13.4	78	13.4	93	13.4	76	13.4	79
		--	--	--		--	--	--		--	--	--					13.41	81	13.41	95	13.41	76	13.41	75
		--	--	--		--	--	--		--	--	--					13.42	61	13.42	93	13.42	92	13.42	83
		--	--	--		--	--	--		--	--	--					13.43	66	13.43	93	13.43	98	13.43	92
		--	--	--		--	--	--		--	--	--					13.44	70	13.44	100	13.44	86	13.44	86
		--	--	--		--	--	--		--	--	--					13.45	71	13.45	112	13.45	79	13.45	97
		--	--	--		--	--	--		--	--	--					13.46	72	13.46	107	13.46	91	13.46	83
		--	--	--		--	--	--		--	--	--					13.47	76	13.47	98	13.47	87	13.47	83
		--	--	--		--	--	--		--	--	--					13.48	78	13.48	93	13.48	80	13.48	95
		--	--	--		--	--	--		--	--	--					13.49	69	13.49	83	13.49	80	13.49	91
		--	--	--		--	--	--		--	--	--					13.5	70	13.5	90	13.5	82	13.5	91
		--	--	--		--	--	--		--	--	--					13.51	64	13.51	105	13.51	93	13.51	97
		--	--	--		--	--	--		--	--	--					13.52	65	13.52	109	13.52	94	13.52	105
		--	--	--		--	--	--		--	--	--					13.53	72	13.53	107	13.53	93	13.53	106
		--	--	--		--	--	--		--	--	--					13.54	69	13.54	132	13.54	95	13.54	91
		--	--	--		--	--	--		--	--	--					13.55	66	13.55	117	13.55	91	13.55	81
		--	--	--		--	--	--		--	--	--					13.56	65	13.56	106	13.56	90	13.56	92
		--	--	--		--	--	--		--	--	--					13.57	60	13.57	116	13.57	92	13.57	110
		--	--	--		--	--	--		--	--	--					13.58	77	13.58	111	13.58	107	13.58	103
		--	--	--		--	--	--		--	--	--					13.59	73	13.59	122	13.59	118	13.59	108
		--	--	--		--	--	--		--	--	--					13.6	47	13.6	120	13.6	119	13.6	128
		--	--	--		--	--	--		--	--	--					13.61	48	13.61	137	13.61	85	13.61	129
		--	--	--		--	--	--		--	--	--					13.62	63	13.62	128	13.62	100	13.62	137
		--	--	--		--	--	--		--	--	--					13.63	72	13.63	137	13.63	118	13.63	125
		--	--	--		--	--	--		--	--	--					13.64	63	13.64	140	13.64	102	13.64	122
		--	--	--		--	--	--		--	--	--					13.65	67	13.65	137	13.65	129	13.65	139
		--	--	--		--	--	--		--	--	--					13.66	71	13.66	155	13.66	117	13.66	141
		--	--	--		--	--	--		--	--	--					13.67	60	13.67	144	13.67	130	13.67	126
		--	--	--		--	--	--		--	--	--					13.68	59	13.68	161	13.68	139	13.68	132
		--	--	--		--	--	--		--	--	--					13.69	67	13.69	162	13.69	144	13.69	139
		--	--	--		--	--	--		--	--	--					13.7	77	13.7	162	13.7	139	13.7	123
		--	--	--		--	--	--		--	--	--					13.71	75	13.71	159	13.71	136	13.71	132
		--	--	--		--	--	--		--	--	--					13.72	70	13.72	171	13.72	123	13.72	140
		--	--	--		--	--	--		--	--	--					13.73	72	13.73	180	13.73	130	13.73	132
		--	--	--		--	--	--		--	--	--					13.74	82	13.74	183	13.74	133	13.74	141
		--	--	--		--	--	--		--	--	--					13.75	79	13.75	162	13.75	135	13.75	147
		--	--	--		--	--	--		--	--	--					13.76	71	13.76	177	13.76	135	13.76	140
		--	--	--		--	--	--		--	--	--					13.77	79	13.77	197	13.77	143	13.77	147
		--	--	--		--	--	--		--	--	--					13.78	78	13.78	207	13.78	164	13.78	149
		--	--	--		--	--	--		--	--	--					13.79	72	13.79	211	13.79	146	13.79	155
		--	--	--		--	--	--		--	--	--					13.8	69	13.8	219	13.8	148	13.8	172
		--	--	--		--	--	--		--	--	--					13.81	86	13.81	209	13.81	171	13.81	158
		--	--	--		--	--	--		--	--	--					13.82	82	13.82	219	13.82	179	13.82	156
		--	--	--		--	--	--		--	--	--					13.83	71	13.83	243	13.83	174	13.83	168
		--	--	--		--	--	--		--	--	--					13.84	77	13.84	265	13.84	197	13.84	198
		--	--	--		--	--	--		--	--	--					13.85	89	13.85	282	13.85	204	13.85	191
		--	--	--		--	--	--		--	--	--					13.86	83	13.86	295	13.86	207	13.86	199
		--	--	--		--	--	--		--	--	--					13.87	78	13.87	308	13.87	211	13.87	231
		--	--	--		--	--	--		--	--	--					13.88	95	13.88	365	13.88	228	13.88	254
		--	--	--		--	--	--		--	--	--					13.89	84	13.89	380	13.89	266	13.89	262
		--	--	--		--	--	--		--	--	--					13.9	79	13.9	461	13.9	301	13.9	265
		--	--	--		--	--	--		--	--	--					13.91	79	13.91	521	13.91	331	13.91	306
		--	--	--		--	--	--		--	--	--					13.92	83	13.92	572	13.92	341	13.92	352
		--	--	--		--	--	--		--	--	--					13.93	90	13.93	636	13.93	351	13.93	384
		--	--	--		--	--	--		--	--	--					13.94	93	13.94	716	13.94	398	13.94	442
		--	--	--		--	--	--		--	--	--					13.95	100	13.95	821	13.95	447	13.95	498
		--	--	--		--	--	--		--	--	--					13.96	103	13.96	929	13.96	481	13.96	546
		--	--	--		--	--	--		--	--	--					13.97	100	13.97	1074	13.97	562	13.97	655
		--	--	--		--	--	--		--	--	--					13.98	97	13.98	1233	13.98	650	13.98	727
		--	--	--		--	--	--		--	--	--					13.99	99	13.99	1438	13.99	733	13.99	825
		--	--	--		--	--	--		--	--	--					14	91	14	1621	14	824	14	957
		--	--	--		--	--	--		--	--	--					14.01	103	14.01	1906	14.01	958	14.01	1101
		--	--	--		--	--	--		--	--	--					14.02	94	14.02	2185	14.02	1120	14.02	1245
		--	--	--		--	--	--		--	--	--					14.03	101	14.03	2408	14.03	1271	14.03	1453
		--	--	--		--	--	--		--	--	--					14.04	105	14.04	2730	14.04	1468	14.04	1722
		--	--	--		--	--	--		--	--	--					14.05	117	14.05	3116	14.05	1653	14.05	1879
		--	--	--		--	--	--		--	--	--					14.06	104	14.06	3462	14.06	1837	14.06	2112
		--	--	--		--	--	--		--	--	--					14.07	113	14.07	3599	14.07	2054	14.07	2316
		--	--	--		--	--	--		--	--	--					14.08	110	14.08	3690	14.08	2361	14.08	2446
		--	--	--		--	--	--		--	--	--					14.09	119	14.09	3695	14.09	2571	14.09	2553
		--	--	--		--	--	--		--	--	--					14.1	124	14.1	3599	14.1	2761	14.1	2591
		--	--	--		--	--	--		--	--	--					14.11	133	14.11	3430	14.11	2799	14.11	2521
		--	--	--		--	--	--		--	--	--					14.12	125	14.12	3073	14.12	2775	14.12	2453
		--	--	--		--	--	--		--	--	--					14.13	131	14.13	2771	14.13	2700	14.13	2314
		--	--	--		--	--	--		--	--	--					14.14	133	14.14	2395	14.14	2514	14.14	2140
		--	--	--		--	--	--		--	--	--					14.15	140	14.15	2012	14.15	2399	14.15	1909
		--	--	--		--	--	--		--	--	--					14.16	141	14.16	1678	14.16	2177	14.16	1740
		--	--	--		--	--	--		--	--	--					14.17	139	14.17	1426	14.17	1944	14.17	1442
		--	--	--		--	--	--		--	--	--					14.18	128	14.18	1227	14.18	1745	14.18	1239
		--	--	--		--	--	--		--	--	--					14.19	140	14.19	993	14.19	1462	14.19	1125
		--	--	--		--	--	--		--	--	--					14.2	151	14.2	786	14.2	1312	14.2	980
		--	--	--		--	--	--		--	--	--					14.21	172	14.21	668	14.21	1144	14.21	875
		--	--	--		--	--	--		--	--	--					14.22	172	14.22	576	14.22	942	14.22	757
		--	--	--		--	--	--		--	--	--					14.23	181	14.23	482	14.23	799	14.23	671
		--	--	--		--	--	--		--	--	--					14.24	230	14.24	407	14.24	690	14.24	623
		--	--	--		--	--	--		--	--	--					14.25	259	14.25	362	14.25	596	14.25	567
		--	--	--		--	--	--		--	--	--					14.26	291	14.26	326	14.26	547	14.26	497
		--	--	--		--	--	--		--	--	--					14.27	319	14.27	322	14.27	488	14.27	476
		--	--	--		--	--	--		--	--	--					14.28	386	14.28	247	14.28	420	14.28	445
		--	--	--		--	--	--		--	--	--					14.29	485	14.29	243	14.29	377	14.29	399
		--	--	--		--	--	--		--	--	--					14.3	557	14.3	239	14.3	343	14.3	399
		--	--	--		--	--	--		--	--	--					14.31	686	14.31	221	14.31	303	14.31	423
		--	--	--		--	--	--		--	--	--					14.32	854	14.32	199	14.32	264	14.32	397
		--	--	--		--	--	--		--	--	--					14.33	1004	14.33	205	14.33	261	14.33	380
		--	--	--		--	--	--		--	--	--					14.34	1193	14.34	189	14.34	243	14.34	395
		--	--	--		--	--	--		--	--	--					14.35	1331	14.35	197	14.35	228	14.35	390
		--	--	--		--	--	--		--	--	--					14.36	1541	14.36	187	14.36	229	14.36	368
		--	--	--		--	--	--		--	--	--					14.37	1779	14.37	175	14.37	217	14.37	381
		--	--	--		--	--	--		--	--	--					14.38	2043	14.38	174	14.38	211	14.38	375
		--	--	--		--	--	--		--	--	--					14.39	2338	14.39	183	14.39	185	14.39	414
		--	--	--		--	--	--		--	--	--					14.4	2473	14.4	178	14.4	183	14.4	430
		--	--	--		--	--	--		--	--	--					14.41	2602	14.41	159	14.41	175	14.41	420
		--	--	--		--	--	--		--	--	--					14.42	2645	14.42	156	14.42	149	14.42	442
		--	--	--		--	--	--		--	--	--					14.43	2612	14.43	146	14.43	162	14.43	455
		--	--	--		--	--	--		--	--	--					14.44	2424	14.44	145	14.44	169	14.44	457
		--	--	--		--	--	--		--	--	--					14.45	2225	14.45	132	14.45	153	14.45	493
		--	--	--		--	--	--		--	--	--					14.46	2010	14.46	132	14.46	160	14.46	506
		--	--	--		--	--	--		--	--	--					14.47	1771	14.47	142	14.47	155	14.47	495
		--	--	--		--	--	--		--	--	--					14.48	1487	14.48	142	14.48	145	14.48	529
		--	--	--		--	--	--		--	--	--					14.49	1281	14.49	126	14.49	129	14.49	524
		--	--	--		--	--	--		--	--	--					14.5	1102	14.5	129	14.5	124	14.5	548
		--	--	--		--	--	--		--	--	--					14.51	983	14.51	126	14.51	131	14.51	596
		--	--	--		--	--	--		--	--	--					14.52	823	14.52	124	14.52	125	14.52	602
		--	--	--		--	--	--		--	--	--					14.53	681	14.53	106	14.53	115	14.53	579
		--	--	--		--	--	--		--	--	--					14.54	578	14.54	105	14.54	122	14.54	596
		--	--	--		--	--	--		--	--	--					14.55	507	14.55	111	14.55	117	14.55	584
		--	--	--		--	--	--		--	--	--					14.56	456	14.56	110	14.56	112	14.56	606
		--	--	--		--	--	--		--	--	--					14.57	376	14.57	107	14.57	110	14.57	625
		--	--	--		--	--	--		--	--	--					14.58	366	14.58	104	14.58	117	14.58	628
		--	--	--		--	--	--		--	--	--					14.59	315	14.59	99	14.59	117	14.59	618
		--	--	--		--	--	--		--	--	--					14.6	281	14.6	109	14.6	109	14.6	610
		--	--	--		--	--	--		--	--	--					14.61	265	14.61	107	14.61	97	14.61	601
		--	--	--		--	--	--		--	--	--					14.62	254	14.62	100	14.62	107	14.62	585
		--	--	--		--	--	--		--	--	--					14.63	217	14.63	113	14.63	108	14.63	597
		--	--	--		--	--	--		--	--	--					14.64	195	14.64	107	14.64	114	14.64	592
		--	--	--		--	--	--		--	--	--					14.65	187	14.65	101	14.65	116	14.65	552
		--	--	--		--	--	--		--	--	--					14.66	194	14.66	104	14.66	103	14.66	533
		--	--	--		--	--	--		--	--	--					14.67	195	14.67	111	14.67	96	14.67	550
		--	--	--		--	--	--		--	--	--					14.68	179	14.68	95	14.68	100	14.68	503
		--	--	--		--	--	--		--	--	--					14.69	157	14.69	95	14.69	103	14.69	478
		--	--	--		--	--	--		--	--	--					14.7	165	14.7	101	14.7	96	14.7	461
		--	--	--		--	--	--		--	--	--					14.71	153	14.71	101	14.71	100	14.71	416
		--	--	--		--	--	--		--	--	--					14.72	148	14.72	92	14.72	104	14.72	418
		--	--	--		--	--	--		--	--	--					14.73	151	14.73	94	14.73	107	14.73	409
		--	--	--		--	--	--		--	--	--					14.74	138	14.74	96	14.74	113	14.74	354
		--	--	--		--	--	--		--	--	--					14.75	152	14.75	113	14.75	107	14.75	339
		--	--	--		--	--	--		--	--	--					14.76	141	14.76	90	14.76	113	14.76	319
		--	--	--		--	--	--		--	--	--					14.77	135	14.77	100	14.77	120	14.77	311
		--	--	--		--	--	--		--	--	--					14.78	134	14.78	96	14.78	123	14.78	310
		--	--	--		--	--	--		--	--	--					14.79	121	14.79	106	14.79	121	14.79	273
		--	--	--		--	--	--		--	--	--					14.8	113	14.8	105	14.8	113	14.8	266
		--	--	--		--	--	--		--	--	--					14.81	125	14.81	94	14.81	110	14.81	267
		--	--	--		--	--	--		--	--	--					14.82	128	14.82	88	14.82	112	14.82	241
		--	--	--		--	--	--		--	--	--					14.83	110	14.83	95	14.83	112	14.83	228
		--	--	--		--	--	--		--	--	--					14.84	99	14.84	93	14.84	104	14.84	224
		--	--	--		--	--	--		--	--	--					14.85	92	14.85	96	14.85	102	14.85	208
		--	--	--		--	--	--		--	--	--					14.86	86	14.86	88	14.86	112	14.86	184
		--	--	--		--	--	--		--	--	--					14.87	87	14.87	96	14.87	114	14.87	183
		--	--	--		--	--	--		--	--	--					14.88	89	14.88	90	14.88	118	14.88	188
		--	--	--		--	--	--		--	--	--					14.89	94	14.89	94	14.89	124	14.89	169
		--	--	--		--	--	--		--	--	--					14.9	97	14.9	100	14.9	119	14.9	167
		--	--	--		--	--	--		--	--	--					14.91	92	14.91	88	14.91	121	14.91	169
		--	--	--		--	--	--		--	--	--					14.92	99	14.92	80	14.92	119	14.92	153
		--	--	--		--	--	--		--	--	--					14.93	87	14.93	88	14.93	98	14.93	160
		--	--	--		--	--	--		--	--	--					14.94	103	14.94	83	14.94	105	14.94	150
		--	--	--		--	--	--		--	--	--					14.95	105	14.95	80	14.95	121	14.95	133
		--	--	--		--	--	--		--	--	--					14.96	92	14.96	92	14.96	120	14.96	139
		--	--	--		--	--	--		--	--	--					14.97	91	14.97	94	14.97	105	14.97	157
		--	--	--		--	--	--		--	--	--					14.98	96	14.98	96	14.98	101	14.98	136
		--	--	--		--	--	--		--	--	--					14.99	92	14.99	91	14.99	97	14.99	129
		--	--	--		--	--	--		--	--	--					15	92	15	97	15	95	15	126
		--	--	--		--	--	--		--	--	--					15.01	94	15.01	84	15.01	93	15.01	124
		--	--	--		--	--	--		--	--	--					15.02	100	15.02	84	15.02	85	15.02	115
		--	--	--		--	--	--		--	--	--					15.03	94	15.03	86	15.03	101	15.03	106
		--	--	--		--	--	--		--	--	--					15.04	93	15.04	100	15.04	106	15.04	113
		--	--	--		--	--	--		--	--	--					15.05	95	15.05	105	15.05	92	15.05	129
		--	--	--		--	--	--		--	--	--					15.06	92	15.06	96	15.06	88	15.06	128
		--	--	--		--	--	--		--	--	--					15.07	89	15.07	90	15.07	100	15.07	125
		--	--	--		--	--	--		--	--	--					15.08	89	15.08	106	15.08	91	15.08	128
		--	--	--		--	--	--		--	--	--					15.09	92	15.09	99	15.09	93	15.09	125
		--	--	--		--	--	--		--	--	--					15.1	94	15.1	106	15.1	92	15.1	127
		--	--	--		--	--	--		--	--	--					15.11	85	15.11	100	15.11	87	15.11	107
		--	--	--		--	--	--		--	--	--					15.12	89	15.12	79	15.12	94	15.12	93
		--	--	--		--	--	--		--	--	--					15.13	86	15.13	92	15.13	102	15.13	94
		--	--	--		--	--	--		--	--	--					15.14	77	15.14	85	15.14	91	15.14	111
		--	--	--		--	--	--		--	--	--					15.15	75	15.15	90	15.15	92	15.15	99
		--	--	--		--	--	--		--	--	--					15.16	90	15.16	83	15.16	103	15.16	102
		--	--	--		--	--	--		--	--	--					15.17	84	15.17	96	15.17	89	15.17	115
		--	--	--		--	--	--		--	--	--					15.18	88	15.18	99	15.18	95	15.18	94
		--	--	--		--	--	--		--	--	--					15.19	79	15.19	87	15.19	93	15.19	119
		--	--	--		--	--	--		--	--	--					15.2	92	15.2	86	15.2	86	15.2	111
		--	--	--		--	--	--		--	--	--					15.21	80	15.21	78	15.21	88	15.21	77
		--	--	--		--	--	--		--	--	--					15.22	83	15.22	78	15.22	84	15.22	86
		--	--	--		--	--	--		--	--	--					15.23	90	15.23	89	15.23	83	15.23	89
		--	--	--		--	--	--		--	--	--					15.24	86	15.24	90	15.24	86	15.24	93
		--	--	--		--	--	--		--	--	--					15.25	85	15.25	87	15.25	90	15.25	97
		--	--	--		--	--	--		--	--	--					15.26	88	15.26	89	15.26	80	15.26	85
		--	--	--		--	--	--		--	--	--					15.27	92	15.27	102	15.27	80	15.27	72
		--	--	--		--	--	--		--	--	--					15.28	98	15.28	95	15.28	91	15.28	87
		--	--	--		--	--	--		--	--	--					15.29	99	15.29	85	15.29	85	15.29	98
		--	--	--		--	--	--		--	--	--					15.3	83	15.3	89	15.3	88	15.3	90
		--	--	--		--	--	--		--	--	--					15.31	94	15.31	86	15.31	82	15.31	84
		--	--	--		--	--	--		--	--	--					15.32	107	15.32	86	15.32	96	15.32	85
		--	--	--		--	--	--		--	--	--					15.33	93	15.33	85	15.33	86	15.33	92
		--	--	--		--	--	--		--	--	--					15.34	89	15.34	83	15.34	79	15.34	77
		--	--	--		--	--	--		--	--	--					15.35	95	15.35	90	15.35	85	15.35	80
		--	--	--		--	--	--		--	--	--					15.36	89	15.36	90	15.36	77	15.36	76
		--	--	--		--	--	--		--	--	--					15.37	100	15.37	88	15.37	81	15.37	88
		--	--	--		--	--	--		--	--	--					15.38	99	15.38	92	15.38	89	15.38	88
		--	--	--		--	--	--		--	--	--					15.39	102	15.39	88	15.39	83	15.39	81
		--	--	--		--	--	--		--	--	--					15.4	101	15.4	86	15.4	87	15.4	81
		--	--	--		--	--	--		--	--	--					15.41	115	15.41	88	15.41	90	15.41	88
		--	--	--		--	--	--		--	--	--					15.42	118	15.42	80	15.42	78	15.42	87
		--	--	--		--	--	--		--	--	--					15.43	102	15.43	81	15.43	85	15.43	86
		--	--	--		--	--	--		--	--	--					15.44	97	15.44	81	15.44	85	15.44	98
		--	--	--		--	--	--		--	--	--					15.45	104	15.45	80	15.45	86	15.45	88
		--	--	--		--	--	--		--	--	--					15.46	122	15.46	90	15.46	80	15.46	89
		--	--	--		--	--	--		--	--	--					15.47	122	15.47	94	15.47	82	15.47	93
		--	--	--		--	--	--		--	--	--					15.48	109	15.48	97	15.48	89	15.48	86
		--	--	--		--	--	--		--	--	--					15.49	109	15.49	101	15.49	96	15.49	91
		--	--	--		--	--	--		--	--	--					15.5	109	15.5	90	15.5	94	15.5	81
		--	--	--		--	--	--		--	--	--					15.51	108	15.51	89	15.51	87	15.51	88
		--	--	--		--	--	--		--	--	--					15.52	111	15.52	85	15.52	86	15.52	91
		--	--	--		--	--	--		--	--	--					15.53	112	15.53	89	15.53	85	15.53	102
		--	--	--		--	--	--		--	--	--					15.54	111	15.54	78	15.54	78	15.54	96
		--	--	--		--	--	--		--	--	--					15.55	112	15.55	85	15.55	84	15.55	80
		--	--	--		--	--	--		--	--	--					15.56	106	15.56	82	15.56	80	15.56	92
		--	--	--		--	--	--		--	--	--					15.57	109	15.57	98	15.57	79	15.57	82
		--	--	--		--	--	--		--	--	--					15.58	128	15.58	104	15.58	81	15.58	90
		--	--	--		--	--	--		--	--	--					15.59	126	15.59	98	15.59	84	15.59	96
		--	--	--		--	--	--		--	--	--					15.6	112	15.6	91	15.6	93	15.6	91
		--	--	--		--	--	--		--	--	--					15.61	96	15.61	85	15.61	94	15.61	96
		--	--	--		--	--	--		--	--	--					15.62	100	15.62	77	15.62	96	15.62	93
		--	--	--		--	--	--		--	--	--					15.63	96	15.63	82	15.63	87	15.63	89
		--	--	--		--	--	--		--	--	--					15.64	107	15.64	83	15.64	91	15.64	95
		--	--	--		--	--	--		--	--	--					15.65	112	15.65	98	15.65	91	15.65	88
		--	--	--		--	--	--		--	--	--					15.66	105	15.66	97	15.66	84	15.66	93
		--	--	--		--	--	--		--	--	--					15.67	90	15.67	86	15.67	84	15.67	88
		--	--	--		--	--	--		--	--	--					15.68	99	15.68	78	15.68	86	15.68	75
		--	--	--		--	--	--		--	--	--					15.69	103	15.69	79	15.69	99	15.69	76
		--	--	--		--	--	--		--	--	--					15.7	102	15.7	88	15.7	99	15.7	89
		--	--	--		--	--	--		--	--	--					15.71	106	15.71	82	15.71	82	15.71	89
		--	--	--		--	--	--		--	--	--					15.72	104	15.72	86	15.72	85	15.72	85
		--	--	--		--	--	--		--	--	--					15.73	119	15.73	88	15.73	94	15.73	70
		--	--	--		--	--	--		--	--	--					15.74	108	15.74	87	15.74	88	15.74	73
		--	--	--		--	--	--		--	--	--					15.75	99	15.75	80	15.75	96	15.75	72
		--	--	--		--	--	--		--	--	--					15.76	96	15.76	82	15.76	91	15.76	87
		--	--	--		--	--	--		--	--	--					15.77	100	15.77	87	15.77	86	15.77	80
		--	--	--		--	--	--		--	--	--					15.78	97	15.78	83	15.78	84	15.78	83
		--	--	--		--	--	--		--	--	--					15.79	97	15.79	92	15.79	90	15.79	89
		--	--	--		--	--	--		--	--	--					15.8	110	15.8	80	15.8	90	15.8	81
		--	--	--		--	--	--		--	--	--					15.81	87	15.81	85	15.81	78	15.81	95
		--	--	--		--	--	--		--	--	--					15.82	92	15.82	79	15.82	82	15.82	88
		--	--	--		--	--	--		--	--	--					15.83	84	15.83	86	15.83	83	15.83	84
		--	--	--		--	--	--		--	--	--					15.84	93	15.84	83	15.84	83	15.84	82
		--	--	--		--	--	--		--	--	--					15.85	79	15.85	83	15.85	86	15.85	82
		--	--	--		--	--	--		--	--	--					15.86	84	15.86	93	15.86	89	15.86	95
		--	--	--		--	--	--		--	--	--					15.87	82	15.87	92	15.87	97	15.87	93
		--	--	--		--	--	--		--	--	--					15.88	79	15.88	87	15.88	82	15.88	76
		--	--	--		--	--	--		--	--	--					15.89	69	15.89	86	15.89	72	15.89	69
		--	--	--		--	--	--		--	--	--					15.9	70	15.9	92	15.9	77	15.9	75
		--	--	--		--	--	--		--	--	--					15.91	76	15.91	92	15.91	82	15.91	80
		--	--	--		--	--	--		--	--	--					15.92	92	15.92	91	15.92	87	15.92	81
		--	--	--		--	--	--		--	--	--					15.93	86	15.93	86	15.93	94	15.93	92
		--	--	--		--	--	--		--	--	--					15.94	72	15.94	89	15.94	90	15.94	90
		--	--	--		--	--	--		--	--	--					15.95	83	15.95	85	15.95	80	15.95	80
		--	--	--		--	--	--		--	--	--					15.96	82	15.96	93	15.96	77	15.96	81
		--	--	--		--	--	--		--	--	--					15.97	76	15.97	91	15.97	76	15.97	87
		--	--	--		--	--	--		--	--	--					15.98	84	15.98	86	15.98	78	15.98	89
		--	--	--		--	--	--		--	--	--					15.99	84	15.99	86	15.99	90	15.99	94
		--	--	--		--	--	--		--	--	--					16	68	16	81	16	91	16	83
		--	--	--		--	--	--		--	--	--					16.01	73	16.01	88	16.01	99	16.01	101
		--	--	--		--	--	--		--	--	--					16.02	89	16.02	83	16.02	83	16.02	80
		--	--	--		--	--	--		--	--	--					16.03	73	16.03	77	16.03	86	16.03	86
		--	--	--		--	--	--		--	--	--					16.04	64	16.04	90	16.04	93	16.04	78
		--	--	--		--	--	--		--	--	--					16.05	80	16.05	93	16.05	89	16.05	73
		--	--	--		--	--	--		--	--	--					16.06	71	16.06	81	16.06	95	16.06	74
		--	--	--		--	--	--		--	--	--					16.07	69	16.07	77	16.07	99	16.07	82
		--	--	--		--	--	--		--	--	--					16.08	67	16.08	77	16.08	98	16.08	86
		--	--	--		--	--	--		--	--	--					16.09	79	16.09	83	16.09	90	16.09	92
		--	--	--		--	--	--		--	--	--					16.1	85	16.1	92	16.1	77	16.1	91
		--	--	--		--	--	--		--	--	--					16.11	73	16.11	89	16.11	77	16.11	94
		--	--	--		--	--	--		--	--	--					16.12	70	16.12	78	16.12	89	16.12	91
		--	--	--		--	--	--		--	--	--					16.13	71	16.13	83	16.13	84	16.13	78
		--	--	--		--	--	--		--	--	--					16.14	70	16.14	87	16.14	71	16.14	72
		--	--	--		--	--	--		--	--	--					16.15	74	16.15	99	16.15	84	16.15	83
		--	--	--		--	--	--		--	--	--					16.16	66	16.16	93	16.16	86	16.16	104
		--	--	--		--	--	--		--	--	--					16.17	65	16.17	95	16.17	86	16.17	96
		--	--	--		--	--	--		--	--	--					16.18	69	16.18	87	16.18	85	16.18	89
		--	--	--		--	--	--		--	--	--					16.19	77	16.19	80	16.19	87	16.19	84
		--	--	--		--	--	--		--	--	--					16.2	69	16.2	82	16.2	91	16.2	85
		--	--	--		--	--	--		--	--	--					16.21	65	16.21	88	16.21	84	16.21	82
		--	--	--		--	--	--		--	--	--					16.22	65	16.22	87	16.22	76	16.22	83
		--	--	--		--	--	--		--	--	--					16.23	69	16.23	77	16.23	87	16.23	84
		--	--	--		--	--	--		--	--	--					16.24	67	16.24	87	16.24	82	16.24	87
		--	--	--		--	--	--		--	--	--					16.25	71	16.25	73	16.25	86	16.25	96
		--	--	--		--	--	--		--	--	--					16.26	72	16.26	83	16.26	81	16.26	97
		--	--	--		--	--	--		--	--	--					16.27	67	16.27	84	16.27	86	16.27	79
		--	--	--		--	--	--		--	--	--					16.28	68	16.28	80	16.28	98	16.28	91
		--	--	--		--	--	--		--	--	--					16.29	72	16.29	87	16.29	89	16.29	97
		--	--	--		--	--	--		--	--	--					16.3	66	16.3	98	16.3	85	16.3	91
		--	--	--		--	--	--		--	--	--					16.31	62	16.31	86	16.31	85	16.31	86
		--	--	--		--	--	--		--	--	--					16.32	63	16.32	78	16.32	80	16.32	79
		--	--	--		--	--	--		--	--	--					16.33	57	16.33	77	16.33	75	16.33	95
		--	--	--		--	--	--		--	--	--					16.34	63	16.34	86	16.34	80	16.34	100
		--	--	--		--	--	--		--	--	--					16.35	65	16.35	87	16.35	97	16.35	83
		--	--	--		--	--	--		--	--	--					16.36	78	16.36	80	16.36	93	16.36	76
		--	--	--		--	--	--		--	--	--					16.37	71	16.37	86	16.37	84	16.37	88
		--	--	--		--	--	--		--	--	--					16.38	59	16.38	94	16.38	72	16.38	93
		--	--	--		--	--	--		--	--	--					16.39	67	16.39	88	16.39	90	16.39	78
		--	--	--		--	--	--		--	--	--					16.4	65	16.4	82	16.4	92	16.4	92
		--	--	--		--	--	--		--	--	--					16.41	80	16.41	76	16.41	93	16.41	90
		--	--	--		--	--	--		--	--	--					16.42	72	16.42	80	16.42	88	16.42	89
		--	--	--		--	--	--		--	--	--					16.43	63	16.43	85	16.43	95	16.43	92
		--	--	--		--	--	--		--	--	--					16.44	66	16.44	92	16.44	85	16.44	100
		--	--	--		--	--	--		--	--	--					16.45	72	16.45	88	16.45	86	16.45	86
		--	--	--		--	--	--		--	--	--					16.46	70	16.46	84	16.46	94	16.46	86
		--	--	--		--	--	--		--	--	--					16.47	72	16.47	77	16.47	84	16.47	82
		--	--	--		--	--	--		--	--	--					16.48	71	16.48	82	16.48	84	16.48	84
		--	--	--		--	--	--		--	--	--					16.49	61	16.49	90	16.49	85	16.49	92
		--	--	--		--	--	--		--	--	--					16.5	60	16.5	93	16.5	92	16.5	84
		--	--	--		--	--	--		--	--	--					16.51	62	16.51	95	16.51	90	16.51	79
		--	--	--		--	--	--		--	--	--					16.52	63	16.52	91	16.52	96	16.52	94
		--	--	--		--	--	--		--	--	--					16.53	71	16.53	82	16.53	89	16.53	95
		--	--	--		--	--	--		--	--	--					16.54	69	16.54	88	16.54	79	16.54	92
		--	--	--		--	--	--		--	--	--					16.55	67	16.55	88	16.55	87	16.55	97
		--	--	--		--	--	--		--	--	--					16.56	69	16.56	73	16.56	95	16.56	87
		--	--	--		--	--	--		--	--	--					16.57	65	16.57	87	16.57	94	16.57	81
		--	--	--		--	--	--		--	--	--					16.58	70	16.58	80	16.58	84	16.58	91
		--	--	--		--	--	--		--	--	--					16.59	63	16.59	90	16.59	88	16.59	94
		--	--	--		--	--	--		--	--	--					16.6	56	16.6	88	16.6	88	16.6	93
		--	--	--		--	--	--		--	--	--					16.61	65	16.61	82	16.61	88	16.61	80
		--	--	--		--	--	--		--	--	--					16.62	65	16.62	78	16.62	92	16.62	85
		--	--	--		--	--	--		--	--	--					16.63	69	16.63	93	16.63	82	16.63	90
		--	--	--		--	--	--		--	--	--					16.64	71	16.64	73	16.64	89	16.64	75
		--	--	--		--	--	--		--	--	--					16.65	68	16.65	88	16.65	83	16.65	84
		--	--	--		--	--	--		--	--	--					16.66	66	16.66	93	16.66	98	16.66	90
		--	--	--		--	--	--		--	--	--					16.67	60	16.67	90	16.67	84	16.67	91
		--	--	--		--	--	--		--	--	--					16.68	62	16.68	94	16.68	87	16.68	88
		--	--	--		--	--	--		--	--	--					16.69	59	16.69	96	16.69	85	16.69	84
		--	--	--		--	--	--		--	--	--					16.7	59	16.7	85	16.7	79	16.7	82
		--	--	--		--	--	--		--	--	--					16.71	66	16.71	93	16.71	76	16.71	94
		--	--	--		--	--	--		--	--	--					16.72	73	16.72	103	16.72	82	16.72	91
		--	--	--		--	--	--		--	--	--					16.73	77	16.73	90	16.73	91	16.73	79
		--	--	--		--	--	--		--	--	--					16.74	67	16.74	76	16.74	81	16.74	89
		--	--	--		--	--	--		--	--	--					16.75	60	16.75	83	16.75	82	16.75	92
		--	--	--		--	--	--		--	--	--					16.76	71	16.76	87	16.76	91	16.76	83
		--	--	--		--	--	--		--	--	--					16.77	79	16.77	94	16.77	78	16.77	80
		--	--	--		--	--	--		--	--	--					16.78	71	16.78	91	16.78	77	16.78	81
		--	--	--		--	--	--		--	--	--					16.79	60	16.79	90	16.79	73	16.79	80
		--	--	--		--	--	--		--	--	--					16.8	69	16.8	82	16.8	88	16.8	83
		--	--	--		--	--	--		--	--	--					16.81	61	16.81	90	16.81	96	16.81	76
		--	--	--		--	--	--		--	--	--					16.82	63	16.82	86	16.82	75	16.82	95
		--	--	--		--	--	--		--	--	--					16.83	61	16.83	86	16.83	74	16.83	83
		--	--	--		--	--	--		--	--	--					16.84	57	16.84	90	16.84	74	16.84	85
		--	--	--		--	--	--		--	--	--					16.85	60	16.85	96	16.85	71	16.85	87
		--	--	--		--	--	--		--	--	--					16.86	68	16.86	91	16.86	98	16.86	82
		--	--	--		--	--	--		--	--	--					16.87	61	16.87	93	16.87	91	16.87	91
		--	--	--		--	--	--		--	--	--					16.88	56	16.88	94	16.88	93	16.88	83
		--	--	--		--	--	--		--	--	--					16.89	58	16.89	88	16.89	79	16.89	80
		--	--	--		--	--	--		--	--	--					16.9	61	16.9	85	16.9	92	16.9	88
		--	--	--		--	--	--		--	--	--					16.91	76	16.91	79	16.91	105	16.91	84
		--	--	--		--	--	--		--	--	--					16.92	74	16.92	88	16.92	94	16.92	77
		--	--	--		--	--	--		--	--	--					16.93	71	16.93	85	16.93	78	16.93	93
		--	--	--		--	--	--		--	--	--					16.94	65	16.94	89	16.94	74	16.94	94
		--	--	--		--	--	--		--	--	--					16.95	62	16.95	85	16.95	81	16.95	82
		--	--	--		--	--	--		--	--	--					16.96	50	16.96	80	16.96	77	16.96	89
		--	--	--		--	--	--		--	--	--					16.97	60	16.97	87	16.97	78	16.97	96
		--	--	--		--	--	--		--	--	--					16.98	67	16.98	87	16.98	74	16.98	84
		--	--	--		--	--	--		--	--	--					16.99	59	16.99	85	16.99	81	16.99	84
		--	--	--		--	--	--		--	--	--					17	57	17	80	17	83	17	84
		--	--	--		--	--	--		--	--	--					17.01	60	17.01	83	17.01	73	17.01	90
		--	--	--		--	--	--		--	--	--					17.02	74	17.02	79	17.02	75	17.02	84
		--	--	--		--	--	--		--	--	--					17.03	63	17.03	89	17.03	89	17.03	88
		--	--	--		--	--	--		--	--	--					17.04	51	17.04	95	17.04	88	17.04	93
		--	--	--		--	--	--		--	--	--					17.05	64	17.05	93	17.05	89	17.05	91
		--	--	--		--	--	--		--	--	--					17.06	56	17.06	89	17.06	85	17.06	81
		--	--	--		--	--	--		--	--	--					17.07	56	17.07	96	17.07	90	17.07	88
		--	--	--		--	--	--		--	--	--					17.08	55	17.08	96	17.08	83	17.08	102
		--	--	--		--	--	--		--	--	--					17.09	60	17.09	82	17.09	90	17.09	95
		--	--	--		--	--	--		--	--	--					17.1	69	17.1	79	17.1	88	17.1	78
		--	--	--		--	--	--		--	--	--					17.11	63	17.11	91	17.11	80	17.11	101
		--	--	--		--	--	--		--	--	--					17.12	61	17.12	94	17.12	83	17.12	86
		--	--	--		--	--	--		--	--	--					17.13	61	17.13	83	17.13	90	17.13	81
		--	--	--		--	--	--		--	--	--					17.14	64	17.14	86	17.14	77	17.14	78
		--	--	--		--	--	--		--	--	--					17.15	57	17.15	87	17.15	90	17.15	71
		--	--	--		--	--	--		--	--	--					17.16	54	17.16	99	17.16	91	17.16	82
		--	--	--		--	--	--		--	--	--					17.17	57	17.17	96	17.17	91	17.17	93
		--	--	--		--	--	--		--	--	--					17.18	57	17.18	84	17.18	90	17.18	86
		--	--	--		--	--	--		--	--	--					17.19	62	17.19	84	17.19	79	17.19	74
		--	--	--		--	--	--		--	--	--					17.2	72	17.2	84	17.2	84	17.2	86
		--	--	--		--	--	--		--	--	--					17.21	69	17.21	79	17.21	95	17.21	91
		--	--	--		--	--	--		--	--	--					17.22	64	17.22	94	17.22	93	17.22	93
		--	--	--		--	--	--		--	--	--					17.23	69	17.23	85	17.23	74	17.23	82
		--	--	--		--	--	--		--	--	--					17.24	55	17.24	92	17.24	70	17.24	90
		--	--	--		--	--	--		--	--	--					17.25	59	17.25	98	17.25	74	17.25	87
		--	--	--		--	--	--		--	--	--					17.26	62	17.26	91	17.26	79	17.26	87
		--	--	--		--	--	--		--	--	--					17.27	60	17.27	87	17.27	85	17.27	91
		--	--	--		--	--	--		--	--	--					17.28	69	17.28	93	17.28	90	17.28	96
		--	--	--		--	--	--		--	--	--					17.29	61	17.29	91	17.29	84	17.29	102
		--	--	--		--	--	--		--	--	--					17.3	63	17.3	89	17.3	80	17.3	104
		--	--	--		--	--	--		--	--	--					17.31	57	17.31	100	17.31	95	17.31	94
		--	--	--		--	--	--		--	--	--					17.32	72	17.32	97	17.32	100	17.32	88
		--	--	--		--	--	--		--	--	--					17.33	71	17.33	89	17.33	85	17.33	91
		--	--	--		--	--	--		--	--	--					17.34	63	17.34	89	17.34	102	17.34	79
		--	--	--		--	--	--		--	--	--					17.35	66	17.35	91	17.35	105	17.35	80
		--	--	--		--	--	--		--	--	--					17.36	73	17.36	92	17.36	88	17.36	81
		--	--	--		--	--	--		--	--	--					17.37	63	17.37	87	17.37	85	17.37	93
		--	--	--		--	--	--		--	--	--					17.38	60	17.38	92	17.38	94	17.38	100
		--	--	--		--	--	--		--	--	--					17.39	65	17.39	88	17.39	97	17.39	86
		--	--	--		--	--	--		--	--	--					17.4	52	17.4	79	17.4	87	17.4	90
		--	--	--		--	--	--		--	--	--					17.41	47	17.41	76	17.41	83	17.41	99
		--	--	--		--	--	--		--	--	--					17.42	60	17.42	88	17.42	104	17.42	94
		--	--	--		--	--	--		--	--	--					17.43	63	17.43	95	17.43	94	17.43	96
		--	--	--		--	--	--		--	--	--					17.44	69	17.44	94	17.44	91	17.44	105
		--	--	--		--	--	--		--	--	--					17.45	64	17.45	93	17.45	90	17.45	83
		--	--	--		--	--	--		--	--	--					17.46	61	17.46	97	17.46	89	17.46	96
		--	--	--		--	--	--		--	--	--					17.47	68	17.47	95	17.47	81	17.47	109
		--	--	--		--	--	--		--	--	--					17.48	66	17.48	95	17.48	78	17.48	95
		--	--	--		--	--	--		--	--	--					17.49	64	17.49	91	17.49	92	17.49	90
		--	--	--		--	--	--		--	--	--					17.5	77	17.5	84	17.5	76	17.5	85
		--	--	--		--	--	--		--	--	--					17.51	57	17.51	92	17.51	81	17.51	95
		--	--	--		--	--	--		--	--	--					17.52	59	17.52	87	17.52	93	17.52	88
		--	--	--		--	--	--		--	--	--					17.53	64	17.53	80	17.53	92	17.53	86
		--	--	--		--	--	--		--	--	--					17.54	69	17.54	88	17.54	92	17.54	91
		--	--	--		--	--	--		--	--	--					17.55	62	17.55	85	17.55	84	17.55	107
		--	--	--		--	--	--		--	--	--					17.56	59	17.56	96	17.56	79	17.56	94
		--	--	--		--	--	--		--	--	--					17.57	52	17.57	102	17.57	76	17.57	92
		--	--	--		--	--	--		--	--	--					17.58	60	17.58	84	17.58	77	17.58	84
		--	--	--		--	--	--		--	--	--					17.59	56	17.59	88	17.59	79	17.59	91
		--	--	--		--	--	--		--	--	--					17.6	64	17.6	87	17.6	90	17.6	90
		--	--	--		--	--	--		--	--	--					17.61	66	17.61	92	17.61	96	17.61	85
		--	--	--		--	--	--		--	--	--					17.62	62	17.62	84	17.62	84	17.62	83
		--	--	--		--	--	--		--	--	--					17.63	68	17.63	92	17.63	84	17.63	87
		--	--	--		--	--	--		--	--	--					17.64	69	17.64	91	17.64	89	17.64	89
		--	--	--		--	--	--		--	--	--					17.65	78	17.65	77	17.65	78	17.65	86
		--	--	--		--	--	--		--	--	--					17.66	79	17.66	82	17.66	84	17.66	79
		--	--	--		--	--	--		--	--	--					17.67	77	17.67	82	17.67	93	17.67	89
		--	--	--		--	--	--		--	--	--					17.68	71	17.68	83	17.68	93	17.68	90
		--	--	--		--	--	--		--	--	--					17.69	64	17.69	98	17.69	80	17.69	87
		--	--	--		--	--	--		--	--	--					17.7	64	17.7	96	17.7	76	17.7	85
		--	--	--		--	--	--		--	--	--					17.71	60	17.71	93	17.71	82	17.71	86
		--	--	--		--	--	--		--	--	--					17.72	69	17.72	100	17.72	91	17.72	99
		--	--	--		--	--	--		--	--	--					17.73	74	17.73	83	17.73	95	17.73	98
		--	--	--		--	--	--		--	--	--					17.74	67	17.74	84	17.74	91	17.74	87
		--	--	--		--	--	--		--	--	--					17.75	61	17.75	81	17.75	87	17.75	85
		--	--	--		--	--	--		--	--	--					17.76	67	17.76	87	17.76	89	17.76	89
		--	--	--		--	--	--		--	--	--					17.77	69	17.77	96	17.77	88	17.77	95
		--	--	--		--	--	--		--	--	--					17.78	66	17.78	93	17.78	90	17.78	90
		--	--	--		--	--	--		--	--	--					17.79	65	17.79	96	17.79	100	17.79	93
		--	--	--		--	--	--		--	--	--					17.8	66	17.8	98	17.8	92	17.8	87
		--	--	--		--	--	--		--	--	--					17.81	64	17.81	93	17.81	91	17.81	86
		--	--	--		--	--	--		--	--	--					17.82	57	17.82	93	17.82	82	17.82	96
		--	--	--		--	--	--		--	--	--					17.83	59	17.83	89	17.83	82	17.83	97
		--	--	--		--	--	--		--	--	--					17.84	56	17.84	100	17.84	86	17.84	87
		--	--	--		--	--	--		--	--	--					17.85	67	17.85	98	17.85	90	17.85	101
		--	--	--		--	--	--		--	--	--					17.86	69	17.86	97	17.86	98	17.86	106
		--	--	--		--	--	--		--	--	--					17.87	60	17.87	88	17.87	95	17.87	97
		--	--	--		--	--	--		--	--	--					17.88	73	17.88	89	17.88	97	17.88	91
		--	--	--		--	--	--		--	--	--					17.89	65	17.89	105	17.89	92	17.89	98
		--	--	--		--	--	--		--	--	--					17.9	70	17.9	94	17.9	93	17.9	98
		--	--	--		--	--	--		--	--	--					17.91	61	17.91	93	17.91	89	17.91	91
		--	--	--		--	--	--		--	--	--					17.92	61	17.92	97	17.92	94	17.92	96
		--	--	--		--	--	--		--	--	--					17.93	63	17.93	95	17.93	94	17.93	96
		--	--	--		--	--	--		--	--	--					17.94	62	17.94	98	17.94	96	17.94	98
		--	--	--		--	--	--		--	--	--					17.95	58	17.95	103	17.95	104	17.95	104
		--	--	--		--	--	--		--	--	--					17.96	67	17.96	96	17.96	91	17.96	101
		--	--	--		--	--	--		--	--	--					17.97	62	17.97	98	17.97	77	17.97	91
		--	--	--		--	--	--		--	--	--					17.98	58	17.98	90	17.98	87	17.98	89
		--	--	--		--	--	--		--	--	--					17.99	57	17.99	100	17.99	84	17.99	94
		--	--	--		--	--	--		--	--	--					18	57	18	91	18	76	18	100
		--	--	--		--	--	--		--	--	--					18.01	57	18.01	86	18.01	95	18.01	87
		--	--	--		--	--	--		--	--	--					18.02	62	18.02	98	18.02	104	18.02	90
		--	--	--		--	--	--		--	--	--					18.03	57	18.03	96	18.03	78	18.03	95
		--	--	--		--	--	--		--	--	--					18.04	53	18.04	90	18.04	76	18.04	95
		--	--	--		--	--	--		--	--	--					18.05	65	18.05	102	18.05	79	18.05	100
		--	--	--		--	--	--		--	--	--					18.06	60	18.06	101	18.06	88	18.06	87
		--	--	--		--	--	--		--	--	--					18.07	67	18.07	96	18.07	78	18.07	88
		--	--	--		--	--	--		--	--	--					18.08	66	18.08	88	18.08	92	18.08	89
		--	--	--		--	--	--		--	--	--					18.09	72	18.09	91	18.09	96	18.09	85
		--	--	--		--	--	--		--	--	--					18.1	73	18.1	99	18.1	88	18.1	83
		--	--	--		--	--	--		--	--	--					18.11	66	18.11	102	18.11	85	18.11	91
		--	--	--		--	--	--		--	--	--					18.12	59	18.12	101	18.12	89	18.12	99
		--	--	--		--	--	--		--	--	--					18.13	59	18.13	101	18.13	93	18.13	98
		--	--	--		--	--	--		--	--	--					18.14	58	18.14	85	18.14	82	18.14	100
		--	--	--		--	--	--		--	--	--					18.15	59	18.15	95	18.15	91	18.15	89
		--	--	--		--	--	--		--	--	--					18.16	62	18.16	97	18.16	111	18.16	93
		--	--	--		--	--	--		--	--	--					18.17	70	18.17	82	18.17	91	18.17	93
		--	--	--		--	--	--		--	--	--					18.18	60	18.18	89	18.18	86	18.18	96
		--	--	--		--	--	--		--	--	--					18.19	60	18.19	87	18.19	83	18.19	94
		--	--	--		--	--	--		--	--	--					18.2	64	18.2	85	18.2	87	18.2	99
		--	--	--		--	--	--		--	--	--					18.21	56	18.21	98	18.21	92	18.21	101
		--	--	--		--	--	--		--	--	--					18.22	59	18.22	101	18.22	99	18.22	94
		--	--	--		--	--	--		--	--	--					18.23	64	18.23	95	18.23	103	18.23	98
		--	--	--		--	--	--		--	--	--					18.24	64	18.24	88	18.24	99	18.24	100
		--	--	--		--	--	--		--	--	--					18.25	68	18.25	101	18.25	100	18.25	101
		--	--	--		--	--	--		--	--	--					18.26	62	18.26	103	18.26	94	18.26	100
		--	--	--		--	--	--		--	--	--					18.27	65	18.27	103	18.27	92	18.27	93
		--	--	--		--	--	--		--	--	--					18.28	66	18.28	104	18.28	96	18.28	89
		--	--	--		--	--	--		--	--	--					18.29	63	18.29	106	18.29	97	18.29	89
		--	--	--		--	--	--		--	--	--					18.3	67	18.3	106	18.3	91	18.3	94
		--	--	--		--	--	--		--	--	--					18.31	74	18.31	121	18.31	77	18.31	90
		--	--	--		--	--	--		--	--	--					18.32	63	18.32	103	18.32	84	18.32	92
		--	--	--		--	--	--		--	--	--					18.33	62	18.33	111	18.33	97	18.33	90
		--	--	--		--	--	--		--	--	--					18.34	56	18.34	115	18.34	93	18.34	96
		--	--	--		--	--	--		--	--	--					18.35	60	18.35	114	18.35	102	18.35	87
		--	--	--		--	--	--		--	--	--					18.36	73	18.36	104	18.36	86	18.36	85
		--	--	--		--	--	--		--	--	--					18.37	69	18.37	98	18.37	84	18.37	86
		--	--	--		--	--	--		--	--	--					18.38	64	18.38	113	18.38	88	18.38	83
		--	--	--		--	--	--		--	--	--					18.39	65	18.39	110	18.39	85	18.39	100
		--	--	--		--	--	--		--	--	--					18.4	59	18.4	104	18.4	95	18.4	97
		--	--	--		--	--	--		--	--	--					18.41	61	18.41	114	18.41	89	18.41	99
		--	--	--		--	--	--		--	--	--					18.42	68	18.42	123	18.42	80	18.42	94
		--	--	--		--	--	--		--	--	--					18.43	71	18.43	113	18.43	96	18.43	101
		--	--	--		--	--	--		--	--	--					18.44	70	18.44	126	18.44	93	18.44	91
		--	--	--		--	--	--		--	--	--					18.45	66	18.45	124	18.45	89	18.45	90
		--	--	--		--	--	--		--	--	--					18.46	59	18.46	126	18.46	97	18.46	97
		--	--	--		--	--	--		--	--	--					18.47	63	18.47	141	18.47	97	18.47	100
		--	--	--		--	--	--		--	--	--					18.48	73	18.48	155	18.48	97	18.48	101
		--	--	--		--	--	--		--	--	--					18.49	65	18.49	150	18.49	90	18.49	117
		--	--	--		--	--	--		--	--	--					18.5	65	18.5	137	18.5	99	18.5	99
		--	--	--		--	--	--		--	--	--					18.51	75	18.51	143	18.51	99	18.51	108
		--	--	--		--	--	--		--	--	--					18.52	67	18.52	171	18.52	99	18.52	103
		--	--	--		--	--	--		--	--	--					18.53	60	18.53	173	18.53	92	18.53	93
		--	--	--		--	--	--		--	--	--					18.54	57	18.54	175	18.54	95	18.54	99
		--	--	--		--	--	--		--	--	--					18.55	63	18.55	170	18.55	107	18.55	109
		--	--	--		--	--	--		--	--	--					18.56	72	18.56	172	18.56	110	18.56	107
		--	--	--		--	--	--		--	--	--					18.57	71	18.57	178	18.57	96	18.57	92
		--	--	--		--	--	--		--	--	--					18.58	66	18.58	192	18.58	109	18.58	107
		--	--	--		--	--	--		--	--	--					18.59	66	18.59	194	18.59	93	18.59	103
		--	--	--		--	--	--		--	--	--					18.6	75	18.6	192	18.6	79	18.6	97
		--	--	--		--	--	--		--	--	--					18.61	77	18.61	193	18.61	93	18.61	97
		--	--	--		--	--	--		--	--	--					18.62	75	18.62	175	18.62	88	18.62	100
		--	--	--		--	--	--		--	--	--					18.63	77	18.63	170	18.63	94	18.63	103
		--	--	--		--	--	--		--	--	--					18.64	72	18.64	166	18.64	96	18.64	100
		--	--	--		--	--	--		--	--	--					18.65	63	18.65	159	18.65	94	18.65	94
		--	--	--		--	--	--		--	--	--					18.66	60	18.66	139	18.66	89	18.66	97
		--	--	--		--	--	--		--	--	--					18.67	58	18.67	127	18.67	90	18.67	102
		--	--	--		--	--	--		--	--	--					18.68	66	18.68	122	18.68	86	18.68	117
		--	--	--		--	--	--		--	--	--					18.69	78	18.69	131	18.69	89	18.69	111
		--	--	--		--	--	--		--	--	--					18.7	73	18.7	124	18.7	98	18.7	99
		--	--	--		--	--	--		--	--	--					18.71	64	18.71	123	18.71	91	18.71	99
		--	--	--		--	--	--		--	--	--					18.72	57	18.72	115	18.72	100	18.72	114
		--	--	--		--	--	--		--	--	--					18.73	69	18.73	107	18.73	88	18.73	112
		--	--	--		--	--	--		--	--	--					18.74	72	18.74	106	18.74	108	18.74	94
		--	--	--		--	--	--		--	--	--					18.75	69	18.75	126	18.75	100	18.75	104
		--	--	--		--	--	--		--	--	--					18.76	71	18.76	110	18.76	97	18.76	107
		--	--	--		--	--	--		--	--	--					18.77	67	18.77	102	18.77	100	18.77	108
		--	--	--		--	--	--		--	--	--					18.78	76	18.78	95	18.78	87	18.78	110
		--	--	--		--	--	--		--	--	--					18.79	73	18.79	101	18.79	86	18.79	129
		--	--	--		--	--	--		--	--	--					18.8	68	18.8	101	18.8	91	18.8	124
		--	--	--		--	--	--		--	--	--					18.81	71	18.81	104	18.81	96	18.81	115
		--	--	--		--	--	--		--	--	--					18.82	69	18.82	99	18.82	92	18.82	100
		--	--	--		--	--	--		--	--	--					18.83	68	18.83	99	18.83	95	18.83	102
		--	--	--		--	--	--		--	--	--					18.84	69	18.84	118	18.84	98	18.84	106
		--	--	--		--	--	--		--	--	--					18.85	64	18.85	108	18.85	99	18.85	113
		--	--	--		--	--	--		--	--	--					18.86	54	18.86	105	18.86	97	18.86	118
		--	--	--		--	--	--		--	--	--					18.87	59	18.87	114	18.87	103	18.87	108
		--	--	--		--	--	--		--	--	--					18.88	66	18.88	97	18.88	96	18.88	102
		--	--	--		--	--	--		--	--	--					18.89	61	18.89	102	18.89	97	18.89	100
		--	--	--		--	--	--		--	--	--					18.9	68	18.9	113	18.9	92	18.9	103
		--	--	--		--	--	--		--	--	--					18.91	64	18.91	101	18.91	98	18.91	120
		--	--	--		--	--	--		--	--	--					18.92	61	18.92	106	18.92	92	18.92	115
		--	--	--		--	--	--		--	--	--					18.93	66	18.93	100	18.93	97	18.93	111
		--	--	--		--	--	--		--	--	--					18.94	57	18.94	103	18.94	95	18.94	102
		--	--	--		--	--	--		--	--	--					18.95	65	18.95	104	18.95	99	18.95	110
		--	--	--		--	--	--		--	--	--					18.96	69	18.96	91	18.96	96	18.96	121
		--	--	--		--	--	--		--	--	--					18.97	68	18.97	105	18.97	93	18.97	125
		--	--	--		--	--	--		--	--	--					18.98	79	18.98	116	18.98	93	18.98	109
		--	--	--		--	--	--		--	--	--					18.99	85	18.99	99	18.99	106	18.99	118
		--	--	--		--	--	--		--	--	--					19	65	19	83	19	98	19	112
		--	--	--		--	--	--		--	--	--					19.01	68	19.01	99	19.01	88	19.01	109
		--	--	--		--	--	--		--	--	--					19.02	61	19.02	101	19.02	96	19.02	107
		--	--	--		--	--	--		--	--	--					19.03	60	19.03	107	19.03	119	19.03	112
		--	--	--		--	--	--		--	--	--					19.04	67	19.04	107	19.04	108	19.04	104
		--	--	--		--	--	--		--	--	--					19.05	70	19.05	97	19.05	103	19.05	105
		--	--	--		--	--	--		--	--	--					19.06	79	19.06	95	19.06	99	19.06	107
		--	--	--		--	--	--		--	--	--					19.07	74	19.07	102	19.07	97	19.07	101
		--	--	--		--	--	--		--	--	--					19.08	69	19.08	106	19.08	90	19.08	115
		--	--	--		--	--	--		--	--	--					19.09	68	19.09	109	19.09	91	19.09	133
		--	--	--		--	--	--		--	--	--					19.1	71	19.1	110	19.1	102	19.1	131
		--	--	--		--	--	--		--	--	--					19.11	67	19.11	102	19.11	105	19.11	123
		--	--	--		--	--	--		--	--	--					19.12	71	19.12	102	19.12	96	19.12	130
		--	--	--		--	--	--		--	--	--					19.13	70	19.13	105	19.13	97	19.13	139
		--	--	--		--	--	--		--	--	--					19.14	67	19.14	109	19.14	101	19.14	129
		--	--	--		--	--	--		--	--	--					19.15	65	19.15	109	19.15	95	19.15	114
		--	--	--		--	--	--		--	--	--					19.16	57	19.16	97	19.16	94	19.16	114
		--	--	--		--	--	--		--	--	--					19.17	60	19.17	109	19.17	89	19.17	112
		--	--	--		--	--	--		--	--	--					19.18	74	19.18	104	19.18	102	19.18	122
		--	--	--		--	--	--		--	--	--					19.19	81	19.19	94	19.19	97	19.19	139
		--	--	--		--	--	--		--	--	--					19.2	76	19.2	90	19.2	94	19.2	129
		--	--	--		--	--	--		--	--	--					19.21	72	19.21	87	19.21	93	19.21	112
		--	--	--		--	--	--		--	--	--					19.22	65	19.22	91	19.22	88	19.22	138
		--	--	--		--	--	--		--	--	--					19.23	60	19.23	93	19.23	95	19.23	139
		--	--	--		--	--	--		--	--	--					19.24	72	19.24	99	19.24	104	19.24	131
		--	--	--		--	--	--		--	--	--					19.25	68	19.25	103	19.25	101	19.25	135
		--	--	--		--	--	--		--	--	--					19.26	77	19.26	90	19.26	95	19.26	135
		--	--	--		--	--	--		--	--	--					19.27	85	19.27	91	19.27	106	19.27	137
		--	--	--		--	--	--		--	--	--					19.28	72	19.28	95	19.28	104	19.28	140
		--	--	--		--	--	--		--	--	--					19.29	69	19.29	101	19.29	97	19.29	150
		--	--	--		--	--	--		--	--	--					19.3	72	19.3	106	19.3	82	19.3	151
		--	--	--		--	--	--		--	--	--					19.31	61	19.31	100	19.31	92	19.31	145
		--	--	--		--	--	--		--	--	--					19.32	67	19.32	107	19.32	110	19.32	151
		--	--	--		--	--	--		--	--	--					19.33	73	19.33	113	19.33	112	19.33	149
		--	--	--		--	--	--		--	--	--					19.34	78	19.34	111	19.34	103	19.34	150
		--	--	--		--	--	--		--	--	--					19.35	83	19.35	96	19.35	96	19.35	156
		--	--	--		--	--	--		--	--	--					19.36	81	19.36	87	19.36	101	19.36	148
		--	--	--		--	--	--		--	--	--					19.37	70	19.37	103	19.37	102	19.37	150
		--	--	--		--	--	--		--	--	--					19.38	68	19.38	103	19.38	104	19.38	163
		--	--	--		--	--	--		--	--	--					19.39	72	19.39	112	19.39	96	19.39	150
		--	--	--		--	--	--		--	--	--					19.4	69	19.4	104	19.4	99	19.4	154
		--	--	--		--	--	--		--	--	--					19.41	84	19.41	95	19.41	103	19.41	151
		--	--	--		--	--	--		--	--	--					19.42	78	19.42	92	19.42	97	19.42	151
		--	--	--		--	--	--		--	--	--					19.43	79	19.43	104	19.43	108	19.43	156
		--	--	--		--	--	--		--	--	--					19.44	63	19.44	99	19.44	99	19.44	151
		--	--	--		--	--	--		--	--	--					19.45	73	19.45	109	19.45	103	19.45	152
		--	--	--		--	--	--		--	--	--					19.46	80	19.46	120	19.46	94	19.46	145
		--	--	--		--	--	--		--	--	--					19.47	69	19.47	112	19.47	99	19.47	139
		--	--	--		--	--	--		--	--	--					19.48	70	19.48	93	19.48	99	19.48	148
		--	--	--		--	--	--		--	--	--					19.49	74	19.49	95	19.49	99	19.49	152
		--	--	--		--	--	--		--	--	--					19.5	76	19.5	105	19.5	106	19.5	143
		--	--	--		--	--	--		--	--	--					19.51	65	19.51	107	19.51	92	19.51	138
		--	--	--		--	--	--		--	--	--					19.52	66	19.52	97	19.52	102	19.52	129
		--	--	--		--	--	--		--	--	--					19.53	78	19.53	102	19.53	110	19.53	136
		--	--	--		--	--	--		--	--	--					19.54	81	19.54	116	19.54	102	19.54	145
		--	--	--		--	--	--		--	--	--					19.55	71	19.55	107	19.55	111	19.55	131
		--	--	--		--	--	--		--	--	--					19.56	73	19.56	97	19.56	112	19.56	139
		--	--	--		--	--	--		--	--	--					19.57	88	19.57	108	19.57	108	19.57	131
		--	--	--		--	--	--		--	--	--					19.58	78	19.58	117	19.58	103	19.58	139
		--	--	--		--	--	--		--	--	--					19.59	75	19.59	120	19.59	99	19.59	132
		--	--	--		--	--	--		--	--	--					19.6	74	19.6	96	19.6	100	19.6	125
		--	--	--		--	--	--		--	--	--					19.61	74	19.61	94	19.61	116	19.61	126
		--	--	--		--	--	--		--	--	--					19.62	66	19.62	101	19.62	104	19.62	128
		--	--	--		--	--	--		--	--	--					19.63	70	19.63	97	19.63	115	19.63	133
		--	--	--		--	--	--		--	--	--					19.64	73	19.64	107	19.64	103	19.64	128
		--	--	--		--	--	--		--	--	--					19.65	81	19.65	115	19.65	106	19.65	128
		--	--	--		--	--	--		--	--	--					19.66	84	19.66	109	19.66	108	19.66	130
		--	--	--		--	--	--		--	--	--					19.67	77	19.67	105	19.67	110	19.67	131
		--	--	--		--	--	--		--	--	--					19.68	85	19.68	107	19.68	110	19.68	131
		--	--	--		--	--	--		--	--	--					19.69	74	19.69	114	19.69	105	19.69	123
		--	--	--		--	--	--		--	--	--					19.7	77	19.7	106	19.7	94	19.7	108
		--	--	--		--	--	--		--	--	--					19.71	83	19.71	108	19.71	103	19.71	109
		--	--	--		--	--	--		--	--	--					19.72	63	19.72	97	19.72	131	19.72	115
		--	--	--		--	--	--		--	--	--					19.73	76	19.73	107	19.73	125	19.73	114
		--	--	--		--	--	--		--	--	--					19.74	68	19.74	120	19.74	115	19.74	104
		--	--	--		--	--	--		--	--	--					19.75	63	19.75	116	19.75	124	19.75	124
		--	--	--		--	--	--		--	--	--					19.76	66	19.76	111	19.76	117	19.76	121
		--	--	--		--	--	--		--	--	--					19.77	78	19.77	95	19.77	116	19.77	114
		--	--	--		--	--	--		--	--	--					19.78	75	19.78	114	19.78	116	19.78	122
		--	--	--		--	--	--		--	--	--					19.79	72	19.79	98	19.79	108	19.79	135
		--	--	--		--	--	--		--	--	--					19.8	70	19.8	121	19.8	110	19.8	128
		--	--	--		--	--	--		--	--	--					19.81	74	19.81	138	19.81	131	19.81	128
		--	--	--		--	--	--		--	--	--					19.82	79	19.82	148	19.82	149	19.82	137
		--	--	--		--	--	--		--	--	--					19.83	76	19.83	153	19.83	142	19.83	145
		--	--	--		--	--	--		--	--	--					19.84	78	19.84	153	19.84	140	19.84	149
		--	--	--		--	--	--		--	--	--					19.85	84	19.85	154	19.85	170	19.85	149
		--	--	--		--	--	--		--	--	--					19.86	82	19.86	143	19.86	172	19.86	162
		--	--	--		--	--	--		--	--	--					19.87	79	19.87	158	19.87	177	19.87	175
		--	--	--		--	--	--		--	--	--					19.88	86	19.88	178	19.88	192	19.88	181
		--	--	--		--	--	--		--	--	--					19.89	85	19.89	200	19.89	206	19.89	163
		--	--	--		--	--	--		--	--	--					19.9	68	19.9	207	19.9	210	19.9	178
		--	--	--		--	--	--		--	--	--					19.91	74	19.91	191	19.91	233	19.91	187
		--	--	--		--	--	--		--	--	--					19.92	74	19.92	203	19.92	232	19.92	201
		--	--	--		--	--	--		--	--	--					19.93	66	19.93	197	19.93	245	19.93	199
		--	--	--		--	--	--		--	--	--					19.94	75	19.94	196	19.94	260	19.94	205
		--	--	--		--	--	--		--	--	--					19.95	75	19.95	198	19.95	252	19.95	224
		--	--	--		--	--	--		--	--	--					19.96	78	19.96	176	19.96	249	19.96	215
		--	--	--		--	--	--		--	--	--					19.97	78	19.97	168	19.97	257	19.97	199
[truncated: 4,005 more rows]

## Sheet: Fig. 2
Fig. 2b			S100/3D		S88:P12/3D		S100/S-NEA 2D/3D		S88:P12/S-NEA 2D/3D		Fig. 3c			3D w/o quencher		S-NEA 2D/3D w/o quencher		rac-NEA 2D/3D w/o quencher		3D w quencher		S-NEA 2D/3D w quencher		rac-NEA 2D/3D w quencher
LSV		Potential (V vs. RHE)	Photocurrent density mA cm-2	Potential (V vs. RHE)	Photocurrent density mA cm-2	Potential (V vs. RHE)	Photocurrent density mA cm-2	Potential (V vs. RHE)	Photocurrent density mA cm-2		PL		Wavelength (nm)	Intensity (a.u.)	Wavelength (nm)	Intensity (a.u.)	Wavelength (nm)	Intensity (a.u.)	Wavelength (nm)	Intensity (a.u.)	Wavelength (nm)	Intensity (a.u.)	Wavelength (nm)	Intensity (a.u.)
		0.00433	-0.957	-0.10844	-0.4936	-0.189	-3.312	-0.12	-4.858				600	632.171	600	633.846	600	630.81	600	612.216	600	611.273	600	611.114
		0.00856	-0.957	-0.10441	-0.4996	-0.182	-3.294	-0.116	-4.781				600.008	631.831	600.008	633.434	600.008	632.341	600.999	611.498	600.999	610.999	600.999	610.913
		0.01408	-0.957	-0.10022	-0.496	-0.177	-3.294	-0.107	-4.73				600.017	631.49	600.017	633.021	600.017	633.871	601.998	610.811	601.998	610.81	601.998	611.302
		0.01804	-0.946	-0.09501	-0.5008	-0.169	-3.276	-0.104	-4.716				600.025	631.15	600.025	632.609	600.025	635.401	602.998	611.439	602.998	611.714	602.998	610.967
		0.0217	-0.847	-0.09107	-0.4864	-0.164	-3.267	-0.096	-4.691				600.034	631.694	600.034	632.841	600.034	635.093	603.997	611.724	603.997	612.647	603.997	610.918
		0.02652	-0.913	-0.08706	-0.4888	-0.159	-3.249	-0.091	-4.678				600.042	632.738	600.042	633.293	600.042	634.106	604.996	610.76	604.996	611.052	604.996	611.017
		0.03026	-0.924	-0.08081	-0.4852	-0.152	-3.231	-0.084	-4.626				600.05	633.782	600.05	633.745	600.05	633.119	605.995	612.258	605.995	612.482	605.995	613.192
		0.03632	-0.891	-0.07678	-0.4924	-0.147	-3.213	-0.081	-4.588				600.059	634.826	600.059	634.197	600.059	632.132	606.994	611.943	606.994	611.301	606.994	611.426
		0.04068	-0.913	-0.07028	-0.4804	-0.143	-3.195	-0.076	-4.561				600.067	634.669	600.067	633.695	600.067	632.177	607.994	611.162	607.994	612.298	607.994	611.114
		0.04457	-0.836	-0.06618	-0.4564	-0.136	-3.195	-0.067	-4.536				600.076	633.908	600.076	632.725	600.076	632.671	608.993	611.097	608.993	612.075	608.993	611.473
		0.04939	-0.902	-0.06122	-0.478	-0.131	-3.186	-0.062	-4.484				600.084	633.146	600.084	631.756	600.084	633.165	609.992	610.972	609.992	612.161	609.992	611.186
		0.05312	-0.891	-0.05617	-0.4672	-0.123	-3.159	-0.055	-4.471				600.092	632.385	600.092	630.786	600.092	633.659	610.991	610.52	610.991	610.494	610.991	611.974
		0.05678	-0.869	-0.05232	-0.4672	-0.118	-3.141	-0.05	-4.446				600.101	631.992	600.101	631	600.101	634.149	611.99	611.821	611.99	610.45	611.99	612.069
		0.06323	-0.869	-0.04505	-0.4528	-0.114	-3.141	-0.045	-4.406				600.109	631.675	600.109	631.682	600.109	634.642	612.989	611.454	612.989	611.316	612.989	612.667
		0.06712	-0.814	-0.04188	-0.4552	-0.107	-3.123	-0.0395	-4.354				600.118	631.358	600.118	632.365	600.118	635.135	613.989	610.271	613.989	610.818	613.989	612.187
		0.07311	-0.836	-0.0376	-0.46	-0.101	-3.096	-0.0348	-4.329				600.126	631.041	600.126	633.047	600.126	635.628	614.988	612.768	614.988	613.413	614.988	611.541
		0.07607	-0.759	-0.03162	-0.436	-0.0937	-3.087	-0.0297	-4.277				600.134	630.552	600.134	633.494	600.134	635.232	615.987	611.624	615.987	611.807	615.987	610.558
		0.08089	-0.858	-0.02648	-0.418	-0.0885	-3.069	-0.0226	-4.277				600.143	630.173	600.143	634.031	600.143	634.242	616.986	612.987	616.986	612.713	616.986	610.34
		0.08478	-0.737	-0.02048	-0.3544	-0.0835	-3.051	-0.0169	-4.2				600.151	629.794	600.151	634.567	600.151	633.253	617.985	611.907	617.985	612.175	617.985	610.509
		0.08867	-0.781	-0.0145	-0.3076	-0.0765	-3.024	-0.0095	-4.162				600.16	629.415	600.16	635.103	600.16	632.263	618.985	613.29	618.985	613.273	618.985	610.3
		0.09256	-0.803	-0.00852	-0.2848	-0.0714	-3.024	-0.0048	-4.149				600.168	629.686	600.168	635.496	600.168	632.335	619.984	612.501	619.984	610.367	619.984	611.899
		0.098	-0.726	-0.00424	-0.2428	-0.0643	-2.997	0.0001	-4.045				600.176	630.266	600.176	635.589	600.176	633.007	620.983	611.574	620.983	611.413	620.983	610.442
		0.10422	-0.748	4.2e-05	-0.2128	-0.0594	-2.979	0.0099	-4.007				600.185	630.846	600.185	635.682	600.185	633.678	621.982	612.428	621.982	612.884	621.982	612.556
		0.10889	-0.726	0.00604	-0.2032	-0.0558	-2.961	0.0148	-3.968				600.193	631.425	600.193	635.775	600.193	634.349	622.981	611.559	622.981	612.302	622.981	611.879
		0.11278	-0.77	0.01032	-0.1816	-0.0456	-2.925	0.022	-3.929				600.202	632.12	600.202	635.817	600.202	633.54	623.981	612.697	623.981	612.002	623.981	610.824
		0.11589	-0.55	0.01374	-0.1732	-0.0406	-2.898	0.027	-3.851				600.21	632.668	600.21	636.106	600.21	632.401	624.98	611.874	624.98	611.592	624.98	612.996
		0.12133	-1.012	0.02058	-0.1828	-0.0349	-2.889	0.0343	-3.8				600.218	633.215	600.218	636.394	600.218	631.263	625.979	613.028	625.979	612.379	625.979	611.984
		0.12522	-0.847	0.024	-0.1804	-0.0301	-2.862	0.0393	-3.774				600.227	633.763	600.227	636.683	600.227	630.124	626.978	612.398	626.978	613.558	626.978	611.231
		0.13144	-0.682	0.02828	-0.1708	-0.0255	-2.835	0.0439	-3.696				600.235	633.246	600.235	636.253	600.235	630.924	627.977	611.885	627.977	611.631	627.977	612.69
		0.13533	-0.682	0.03426	-0.1852	-0.0174	-2.808	0.05044	-3.619				600.244	632.572	600.244	635.378	600.244	632.219	628.977	612.331	628.977	613.811	628.977	611.723
		0.13844	-0.682	0.03854	-0.1648	-0.0125	-2.79	0.05626	-3.567				600.252	631.899	600.252	634.503	600.252	633.513	629.976	613.079	629.976	613.485	629.976	613.275
		0.14389	-0.649	0.04538	-0.1696	-0.00472	-2.754	0.06374	-3.516				600.26	631.225	600.26	633.629	600.26	634.808	630.975	612.392	630.975	613.619	630.975	611.506
		0.147	-0.55	0.04796	-0.1672	0.000122	-2.736	0.06729	-3.425				600.269	631.38	600.269	633.367	600.269	634.877	631.974	615.226	631.974	610.576	631.974	611.313
		0.15322	-0.627	0.05308	-0.1876	0.00478	-2.7	0.0721	-3.387				600.277	631.794	600.277	633.975	600.277	634.501	632.973	613.582	632.973	611.918	632.973	611.234
		0.15711	-0.407	0.05908	-0.2104	0.0106	-2.682	0.0791	-3.297				600.285	632.208	600.285	634.583	600.285	634.124	633.972	614.659	633.972	612.831	633.972	611.559
		0.161	-0.385	0.06422	-0.2164	0.0154	-2.655	0.085	-3.18				600.294	632.621	600.294	635.192	600.294	633.747	634.972	613.652	634.972	612.292	634.972	610.982
		0.16644	-0.715	0.0702	-0.2512	0.0238	-2.61	0.0925	-3.09				600.302	633.102	600.302	635.531	600.302	633.949	635.971	614.04	635.971	612.107	635.971	612.929
		0.16956	-0.583	0.07448	-0.232	0.0285	-2.574	0.0974	-2.986				600.311	633.315	600.311	635.113	600.311	633.837	636.97	614.542	636.97	614.176	636.97	613.352
		0.17656	-0.616	0.07876	-0.238	0.0337	-2.547	0.1022	-2.935				600.319	633.528	600.319	634.696	600.319	633.726	637.969	613.151	637.969	613.155	637.969	613.625
		0.18044	-0.462	0.08732	-0.244	0.0395	-2.511	0.1079	-2.806				600.327	633.741	600.327	634.279	600.327	633.613	638.968	615.066	638.968	613.79	638.968	612.922
		0.18433	-0.495	0.09416	-0.2212	0.0441	-2.484	0.1126	-2.754				600.336	633.586	600.336	634.505	600.336	632.772	639.968	613.926	639.968	613.573	639.968	613.618
		0.19367	-0.242	0.09758	-0.2308	0.0487	-2.457	0.1175	-2.728				600.344	633.543	600.344	633.985	600.344	632.229	640.967	614.372	640.967	612.893	640.967	614.945
		0.19756	-0.319	0.101	-0.226	0.0557	-2.403	0.1256	-2.496				600.353	633.499	600.353	633.466	600.353	631.687	641.966	615.451	641.966	613.51	641.966	612.409
		0.20144	-0.165	0.10698	-0.2176	0.0605	-2.376	0.1308	-2.405				600.361	633.462	600.361	632.906	600.361	631.142	642.965	617.69	642.965	613.526	642.965	615.748
		0.20533	-0.539	0.11126	-0.1972	0.0682	-2.313	0.1366	-2.302				600.369	633.546	600.369	631.519	600.369	630.561	643.964	616.551	643.964	614.834	643.964	614.798
		0.21156	-0.297	0.1164	-0.2044	0.0738	-2.286	0.1415	-2.276				600.378	633.752	600.378	631.342	600.378	630.221	644.964	615.91	644.964	614.587	644.964	614.365
		0.21544	-0.275	0.12154	-0.2056	0.0785	-2.223	0.1461	-2.148				600.386	633.958	600.386	631.165	600.386	629.881	645.963	616.659	645.963	614.633	645.963	615.151
		0.21933	-0.286	0.12582	-0.2104	0.0847	-2.169	0.1539	-1.979				600.395	634.186	600.395	631.041	600.395	629.66	646.962	617.361	646.962	614.707	646.962	613.475
		0.22478	-0.319	0.13352	-0.2104	0.0906	-2.142	0.1586	-1.824				600.403	634.645	600.403	631.454	600.403	630.627	647.961	616.586	647.961	614.406	647.961	614.626
		0.22867	-0.297	0.13778	-0.196	0.0986	-2.07	0.162	-1.786				600.411	634.566	600.411	631.482	600.411	631.555	648.96	617.617	648.96	615.197	648.96	615.727
		0.23178	-0.363	0.14036	-0.1876	0.104	-2.034	0.171	-1.644				600.42	634.452	600.42	631.486	600.42	632.481	649.96	617.775	649.96	615.801	649.96	615.694
		0.23722	-0.308	0.1472	-0.1888	0.107	-1.998	0.176	-1.515				600.428	634.252	600.428	631.524	600.428	633.276	650.959	618.953	650.959	616.251	650.959	615.428
		0.24033	-0.297	0.15062	-0.1708	0.115	-1.926	0.183	-1.437				600.437	633.506	600.437	631.781	600.437	633.232	651.958	616.373	651.958	617.446	651.958	615.336
		0.24656	-0.286	0.15746	-0.1684	0.119	-1.881	0.189	-1.269				600.445	633.892	600.445	631.966	600.445	633.366	652.957	621.308	652.957	617.697	652.957	617.219
		0.25044	-0.242	0.1626	-0.1612	0.127	-1.836	0.194	-1.256				600.453	634.455	600.453	632.141	600.453	633.527	653.956	620.494	653.956	617.705	653.956	618.736
		0.25356	-0.242	0.16516	-0.1552	0.132	-1.791	0.201	-1.153				600.462	635.079	600.462	632.171	600.462	633.764	654.955	621.894	654.955	619.104	654.955	617.586
		0.259	-0.297	0.17202	-0.1456	0.137	-1.755	0.206	-1.037				600.47	635.979	600.47	631.545	600.47	634.347	655.955	622.843	655.955	618.438	655.955	618.929
		0.26289	-0.352	0.17544	-0.1444	0.147	-1.647	0.213	-0.985				600.479	635.746	600.479	631.599	600.479	634.444	656.954	624.152	656.954	617.302	656.954	618.774
		0.26911	-0.286	0.18228	-0.1504	0.151	-1.611	0.218	-0.843				600.487	635.214	600.487	631.832	600.487	634.413	657.953	623.465	657.953	620.737	657.953	620.808
		0.273	-0.198	0.18656	-0.136	0.158	-1.557	0.222	-0.792				600.495	634.711	600.495	632.218	600.495	634.21	658.952	625.812	658.952	620.749	658.952	621.866
		0.27611	-0.319	0.18998	-0.1252	0.163	-1.521	0.229	-0.65				600.504	634.305	600.504	633.125	600.504	633.42	659.951	627.607	659.951	620.689	659.951	620.209
		0.28156	-0.308	0.19596	-0.118	0.169	-1.449	0.234	-0.572				600.512	634.164	600.512	633.24	600.512	633.247	660.951	627.646	660.951	622.449	660.951	621.23
		0.28467	-0.33	0.2011	-0.1312	0.174	-1.431	0.239	-0.508				600.521	634.127	600.521	633.043	600.521	633.317	661.95	629.609	661.95	623.877	661.95	621.078
		0.29167	-0.286	0.20794	-0.1396	0.178	-1.386	0.245	-0.339				600.529	634.044	600.529	632.834	600.529	633.398	662.949	630.693	662.949	623.626	662.949	621.558
		0.29556	-0.33	0.21222	-0.106	0.186	-1.314	0.25	-0.211				600.537	633.838	600.537	632.595	600.537	633.51	663.948	631.848	663.948	625.089	663.948	623.205
		0.29867	-0.209	0.2165	-0.1108	0.191	-1.278	0.258	-0.069				600.546	633.896	600.546	632.487	600.546	633.199	664.947	634.507	664.947	625.246	664.947	623.091
		0.30411	-0.33	0.22506	-0.0808	0.195	-1.242	0.263	0.125				600.554	634.099	600.554	632.453	600.554	632.656	665.947	635.263	665.947	627.841	665.947	623.46
		0.30722	-0.165	0.2319	-0.0832	0.202	-1.17	0.268	0.202				600.563	634.37	600.563	632.391	600.563	632.059	666.946	634.042	666.946	628.87	666.946	625.767
		0.31189	-0.132	0.23446	-0.0724	0.207	-1.143	0.274	0.332				600.571	634.784	600.571	632.272	600.571	631.347	667.945	637.482	667.945	627.882	667.945	623.133
		0.31656	-0.099	0.2396	-0.0568	0.215	-1.08	0.28	0.526				600.579	634.823	600.579	632.34	600.579	630.846	668.944	641.037	668.944	627.89	668.944	626.854
		0.31967	0.011	0.24474	-0.0508	0.22	-1.017	0.286	0.681				600.588	634.583	600.588	632.548	600.588	630.503	669.943	641.865	669.943	630.415	669.943	627.018
		0.32589	-0.154	0.24902	-0.0556	0.223	-0.972	0.29	0.796				600.596	634.034	600.596	632.541	600.596	630.56	670.943	642.978	670.943	630.546	670.943	630.945
		0.32978	-0.022	0.25328	-0.0712	0.23	-0.909	0.297	0.99				600.605	632.95	600.605	632.159	600.605	631.313	671.942	644.823	671.942	632.206	671.942	629.711
		0.33289	-0.132	0.25928	-0.01	0.235	-0.9	0.304	1.171				600.613	632.194	600.613	632.002	600.613	631.943	672.941	646.867	672.941	633.698	672.941	630.83
		0.33833	0	0.26356	0.002	0.243	-0.81	0.309	1.391				600.621	631.765	600.621	632.071	600.621	632.45	673.94	648.565	673.94	634.749	673.94	631.389
		0.34222	-0.055	0.26784	0.0092	0.248	-0.774	0.313	1.61				600.63	631.945	600.63	632.313	600.63	633.027	674.939	655.905	674.939	635.581	674.939	634.809
		0.34844	0.022	0.27468	0.0416	0.253	-0.756	0.32	1.803				600.638	632.991	600.638	632.803	600.638	633.703	675.938	654.704	675.938	639.229	675.938	636.665
		0.35233	-0.044	0.27896	0.0404	0.259	-0.666	0.324	1.972				600.647	633.793	600.647	633.03	600.647	634.326	676.938	656.075	676.938	642.326	676.938	639.25
		0.35544	0	0.28494	0.0476	0.264	-0.639	0.332	2.32				600.655	634.266	600.655	632.906	600.655	634.879	677.937	663.208	677.937	646.121	677.937	641.696
		0.36089	0.011	0.28922	0.068	0.269	-0.594	0.337	2.552				600.663	634.274	600.663	632.821	600.663	635.005	678.936	665.402	678.936	645.126	678.936	642.848
		0.364	0.022	0.29264	0.0716	0.276	-0.522	0.341	2.733				600.672	633.736	600.672	632.781	600.672	634.631	679.935	670.297	679.935	644.989	679.935	644.143
		0.36867	0.209	0.3012	0.104	0.281	-0.459	0.348	3.133				600.68	633.505	600.68	632.77	600.68	634.168	680.934	674.579	680.934	647.626	680.934	646.652
		0.37333	0.187	0.30976	0.1316	0.289	-0.396	0.353	3.366				600.689	633.826	600.689	632.813	600.689	633.548	681.934	677.923	681.934	651.413	681.934	649.268
		0.37722	0.242	0.31404	0.152	0.292	-0.36	0.358	3.65				600.697	634.019	600.697	632.812	600.697	633.035	682.933	681.775	682.933	653.851	682.933	651.952
		0.38267	0.451	0.31746	0.1556	0.298	-0.297	0.365	4.14				600.705	634.087	600.705	632.77	600.705	632.625	683.932	687.753	683.932	657.757	683.932	655.523
		0.38733	0.473	0.32344	0.1784	0.305	-0.216	0.369	4.489				600.714	633.851	600.714	632.704	600.714	632.369	684.931	691.693	684.931	659.228	684.931	655.691
		0.392	0.792	0.32772	0.1784	0.31	-0.144	0.377	5.045				600.722	632.854	600.722	632.58	600.722	632.491	685.93	700.995	685.93	662.664	685.93	661.807
		0.399	0.528	0.33628	0.1952	0.315	-0.117	0.382	5.431				600.731	632.398	600.731	632.55	600.731	632.427	686.93	705.06	686.93	663.776	686.93	662.127
		0.40211	0.473	0.33884	0.212	0.323	-0.045	0.386	5.69				600.739	632.372	600.739	632.594	600.739	632.212	687.929	711.71	687.929	669.063	687.929	667.455
		0.40678	0.264	0.34398	0.2276	0.328	0.018	0.393	6.336				600.747	632.399	600.747	632.781	600.747	632.086	688.928	720.79	688.928	674.224	688.928	668.317
		0.41144	0.308	0.34912	0.2396	0.334	0.126	0.398	6.723				600.756	632.618	600.756	633.48	600.756	632.281	689.927	728.714	689.927	677.935	689.927	676.259
		0.41922	0.517	0.35338	0.2444	0.339	0.18	0.402	6.981				600.764	632.327	600.764	634.104	600.764	632.603	690.926	734.923	690.926	680.656	690.926	678.943
		0.42311	0.627	0.35938	0.2804	0.343	0.234	0.409	7.627				600.772	631.703	600.772	634.677	600.772	633.009	691.926	749.807	691.926	681.46	691.926	686.585
		0.42622	0.781	0.36452	0.3152	0.35	0.315	0.418	8.272				600.781	631.133	600.781	635.191	600.781	633.343	692.925	750.938	692.925	691.164	692.925	686.849
		0.43167	0.737	0.36794	0.3332	0.359	0.405	0.423	8.659				600.789	630.877	600.789	635.354	600.789	633.257	693.924	755.424	693.924	692.45	693.924	694.292
		0.43478	0.869	0.3782	0.3728	0.365	0.513	0.428	9.046				600.798	630.925	600.798	635.408	600.798	633.282	694.923	763.466	694.923	702.512	694.923	700.884
		0.441	1.001	0.38248	0.3776	0.371	0.603	0.433	9.305				600.806	631.134	600.806	635.403	600.806	633.365	695.922	776.664	695.922	706.168	695.922	704.705
		0.44489	0.946	0.38762	0.4184	0.377	0.693	0.44	9.95				600.814	631.333	600.814	635.329	600.814	633.408	696.921	786.016	696.921	708.24	696.921	714.322
		0.44878	0.99	0.39188	0.4424	0.382	0.738	0.444	10.337				600.823	631.418	600.823	634.423	600.823	632.958	697.921	800.261	697.921	717.917	697.921	718.346
		0.45811	1.078	0.39788	0.4724	0.387	0.837	0.452	10.983				600.831	631.296	600.831	633.903	600.831	632.568	698.92	809.088	698.92	725.618	698.92	722.047
		0.46356	1.067	0.40302	0.5	0.395	0.954	0.457	11.5				600.84	631.087	600.84	633.545	600.84	632.203	699.919	824.788	699.919	729.761	699.919	727.916
		0.46744	1.177	0.40728	0.524	0.4	1.026	0.461	11.887				600.848	630.881	600.848	633.194	600.848	631.842	700.918	837.763	700.918	733.768	700.918	735.841
		0.47056	1.155	0.41242	0.548	0.405	1.098	0.468	12.403				600.856	631.204	600.856	633.738	600.856	631.969	701.917	855.096	701.917	744.14	701.917	749.879
		0.476	1.122	0.41756	0.584	0.412	1.206	0.473	12.662				600.865	631.654	600.865	634.027	600.865	632.064	702.917	872.787	702.917	755.794	702.917	760.71
		0.47989	1.243	0.42354	0.632	0.417	1.341	0.482	13.307				600.873	632.145	600.873	634.233	600.873	632.148	703.916	887.665	703.916	762.425	703.916	766.201
		0.48611	1.331	0.42782	0.656	0.422	1.476	0.486	13.565				600.882	632.637	600.882	634.44	600.882	632.232	704.915	907.515	704.915	773.367	704.915	776.76
		0.49	1.463	0.4321	0.692	0.428	1.602	0.489	13.823				600.89	632.59	600.89	634.453	600.89	632.086	705.914	926.523	705.914	785.611	705.914	786.989
		0.49389	1.639	0.43894	0.74	0.433	1.755	0.497	14.34				600.898	632.474	600.898	634.184	600.898	631.924	706.913	947.359	706.913	795.345	706.913	797.418
		0.49856	1.639	0.44322	0.776	0.441	1.899	0.503	14.598				600.907	632.35	600.907	633.847	600.907	631.763	707.913	964.452	707.913	810.237	707.913	805.753
		0.50322	1.771	0.44922	0.8	0.446	1.962	0.511	15.115				600.915	632.226	600.915	633.511	600.915	631.602	708.912	990.969	708.912	813.508	708.912	824.048
		0.50867	1.705	0.45264	0.836	0.45	2.034	0.516	15.373				600.924	631.994	600.924	633.745	600.924	632.225	709.911	1015.16	709.911	825.219	709.911	836.449
		0.51333	1.694	0.45776	0.872	0.456	2.169	0.52	15.631				600.932	631.855	600.932	634.245	600.932	632.749	710.91	1036.22	710.91	840.624	710.91	855.243
		0.51722	2.123	0.4629	0.932	0.461	2.268	0.526	15.76				600.94	631.735	600.94	634.775	600.94	633.236	711.909	1065.78	711.909	856.725	711.909	864.874
		0.52267	1.881	0.46718	0.956	0.465	2.385	0.532	16.147				600.949	631.614	600.949	635.305	600.949	633.723	712.909	1097.19	712.909	871.51	712.909	887.78
		0.52656	1.837	0.47146	1.004	0.477	2.628	0.539	16.276				600.957	631.955	600.957	634.486	600.957	633.321	713.908	1134.85	713.908	887.903	713.908	903.666
		0.53278	1.98	0.4783	1.064	0.483	2.781	0.544	16.535				600.966	633.018	600.966	633.26	600.966	632.816	714.907	1173.96	714.907	911.69	714.907	924.886
		0.53511	2.002	0.48258	1.1	0.488	2.889	0.549	16.664				600.974	634.147	600.974	632.025	600.974	632.323	715.906	1212.07	715.906	928.109	715.906	952.151
		0.539	2.09	0.48856	1.16	0.494	3.042	0.556	16.793				600.982	635.275	600.982	630.791	600.982	631.83	716.905	1241.13	716.905	944.305	716.905	972.852
		0.54522	2.134	0.49284	1.208	0.501	3.168	0.561	17.051				600.991	635.921	600.991	630.914	600.991	632.03	717.904	1284.1	717.904	964.623	717.904	1001.16
		0.54911	2.167	0.49798	1.244	0.506	3.285	0.564	17.051				600.999	634.903	600.999	632.048	600.999	632.561	718.904	1315.87	718.904	990.697	718.904	1014.42
		0.55222	2.431	0.50226	1.292	0.51	3.348	0.571	17.051				601.008	633.814	601.008	633.206	601.008	633.095	719.903	1371.91	719.903	1011.85	719.903	1048.22
		0.55844	2.409	0.50738	1.328	0.517	3.528	0.577	17.18				601.016	632.725	601.016	634.365	601.016	633.629	720.902	1419.33	720.902	1043.03	720.902	1087.35
		0.56233	2.629	0.51338	1.4	0.523	3.69	0.584	17.438				601.024	631.914	601.024	634.778	601.024	633.45	721.901	1469.85	721.901	1062.45	721.901	1100.39
		0.56778	2.596	0.51852	1.448	0.531	3.879	0.589	17.438				601.033	631.741	601.033	633.943	601.033	633.045	722.9	1527.34	722.9	1091.35	722.9	1128.57
		0.57244	2.805	0.52364	1.508	0.536	4.032	0.593	17.567				601.041	631.569	601.041	633.109	601.041	632.641	723.9	1567.8	723.9	1113.49	723.9	1167.13
		0.57478	2.849	0.52878	1.544	0.541	4.176	0.6	17.697				601.05	631.396	601.05	632.274	601.05	632.236	724.899	1622.05	724.899	1141.45	724.899	1199.47
		0.581	2.97	0.53306	1.604	0.546	4.347	0.605	17.697				601.058	631.265	601.058	632.057	601.058	632.617	725.898	1696.97	725.898	1166.33	725.898	1235.91
		0.58567	3.124	0.53904	1.676	0.552	4.5	0.612	17.826				601.066	631.81	601.066	633.009	601.066	633.058	726.897	1763.23	726.897	1208.88	726.897	1272.65
		0.59111	3.201	0.54418	1.724	0.559	4.77	0.618	18.084				601.075	632.355	601.075	633.962	601.075	633.499	727.896	1836.44	727.896	1234.58	727.896	1323.83
		0.595	3.223	0.5476	1.796	0.565	4.95	0.621	17.955				601.083	632.901	601.083	634.915	601.083	633.94	728.896	1898.43	728.896	1274.12	728.896	1355.35
		0.59889	3.278	0.55274	1.832	0.57	5.31	0.628	18.213				601.092	633.536	601.092	635.312	601.092	633.829	729.895	1959.21	729.895	1302.16	729.895	1403.13
		0.60356	3.278	0.55702	1.88	0.577	5.58	0.633	18.213				601.1	633.947	601.1	635.198	601.1	633.543	730.894	2052.67	730.894	1351.48	730.894	1440.86
		0.60744	3.366	0.56386	1.976	0.582	5.76	0.638	18.472				601.108	634.358	601.108	635.084	601.108	633.257	731.893	2135.5	731.893	1379.8	731.893	1481.85
		0.61133	3.465	0.56814	2.024	0.585	5.76	0.649	18.472				601.117	634.77	601.117	634.969	601.117	632.971	732.892	2254.43	732.892	1438.35	732.892	1540.39
		0.61678	3.575	0.5707	2.06	0.597	6.3	0.655	18.601				601.125	634.655	601.125	634.705	601.125	632.607	733.891	2344.08	733.891	1480.45	733.891	1619.46
		0.61989	3.575	0.57754	2.156	0.603	6.48	0.66	18.729				601.134	633.703	601.134	633.747	601.134	632.457	734.891	2417.67	734.891	1527.64	734.891	1677.32
		0.62378	3.685	0.58182	2.18	0.607	6.57	0.665	18.858				601.142	632.75	601.142	632.79	601.142	632.308	735.89	2515.53	735.89	1573.52	735.89	1724.84
		0.62922	3.85	0.58524	2.228	0.613	6.75	0.672	18.988				601.15	631.797	601.15	631.832	601.15	632.159	736.889	2628.08	736.889	1623.68	736.889	1787.02
		0.63311	3.971	0.59124	2.312	0.622	7.11	0.677	18.858				601.159	631.103	601.159	631.205	601.159	632.133	737.888	2752.95	737.888	1674.29	737.888	1845.61
		0.63933	4.07	0.59636	2.372	0.63	7.29	0.684	18.988				601.167	631.026	601.167	631.636	601.167	631.614	738.887	2854.28	738.887	1732.9	738.887	1928.36
		0.64322	4.202	0.60322	2.444	0.636	7.47	0.691	18.988				601.176	630.949	601.176	632.066	601.176	631.095	739.887	2955.94	739.887	1795.53	739.887	2001.15
		0.64633	4.246	0.60748	2.54	0.641	7.56	0.696	18.988				601.184	630.872	601.184	632.497	601.184	630.576	740.886	3101.87	740.886	1870.08	740.886	2080.41
		0.65178	4.268	0.61176	2.564	0.649	7.74	0.703	19.117				601.192	630.727	601.192	633.085	601.192	630.379	741.885	3245.63	741.885	1920.95	741.885	2172.32
		0.65489	4.455	0.6169	2.636	0.654	7.92	0.708	19.246				601.201	630.396	601.201	633.824	601.201	631.183	742.884	3413.97	742.884	2002.2	742.884	2260.01
		0.66111	4.499	0.62118	2.672	0.659	8.1	0.714	19.375				601.209	630.066	601.209	634.562	601.209	631.987	743.883	3588.33	743.883	2065.94	743.883	2366.19
		0.665	4.587	0.6246	2.72	0.664	8.28	0.72	19.375				601.217	629.735	601.217	635.3	601.217	632.79	744.883	3729.74	744.883	2140.69	744.883	2476.83
		0.66811	4.598	0.63144	2.804	0.669	8.37	0.725	19.375				601.226	629.866	601.226	635.854	601.226	633.458	745.882	3930.29	745.882	2242.43	745.882	2576.93
		0.67433	4.807	0.63828	2.876	0.674	8.55	0.733	19.375				601.234	631.11	601.234	635.935	601.234	633.874	746.881	4083.22	746.881	2333.77	746.881	2692.83
		0.67744	4.928	0.64342	2.948	0.682	8.91	0.738	19.375				601.243	632.353	601.243	636.015	601.243	634.291	747.88	4279.88	747.88	2400.2	747.88	2797.68
		0.68367	4.917	0.64856	3.02	0.687	9.09	0.742	19.375				601.251	633.597	601.251	636.096	601.251	634.707	748.879	4509.2	748.879	2502.34	748.879	2926.71
		0.68911	5.06	0.65454	3.08	0.696	9.27	0.749	19.504				601.259	634.278	601.259	635.757	601.259	634.815	749.879	4686.54	749.879	2569.98	749.879	3043.48
		0.69611	5.291	0.65796	3.128	0.7	9.45	0.753	19.504				601.268	633.529	601.268	634.382	601.268	634.269	750.878	4906.3	750.878	2671.32	750.878	3157.51
		0.7	5.357	0.6631	3.236	0.705	9.54	0.758	19.504				601.276	632.78	601.276	633.008	601.276	633.724	751.877	5083.95	751.877	2786.73	751.877	3290.41
		0.70389	5.467	0.66824	3.284	0.711	9.81	0.765	19.633				601.285	632.03	601.285	631.633	601.285	633.179	752.876	5315.34	752.876	2889.03	752.876	3425.08
		0.70856	5.566	0.67166	3.308	0.717	9.9	0.771	19.763				601.293	631.482	601.293	630.923	601.293	632.949	753.875	5609.1	753.875	3001.24	753.875	3602.28
		0.71167	5.72	0.67678	3.428	0.724	10.17	0.779	19.504				601.301	631.44	601.301	632.08	601.301	633.486	754.874	5879.88	754.874	3110.25	754.874	3745.77
		0.71556	5.841	0.6862	3.56	0.73	10.44	0.784	19.375				601.31	631.397	601.31	633.238	601.31	634.023	755.874	6149.06	755.874	3231.73	755.874	3904.19
		0.721	5.786	0.69134	3.644	0.734	10.62	0.788	19.633				601.318	631.355	601.318	634.395	601.318	634.56	756.873	6279.19	756.873	3310.08	756.873	3971.2
		0.72489	6.017	0.69476	3.668	0.74	10.98	0.8	19.504				601.327	631.325	601.327	635.546	601.327	634.896	757.872	6547.42	757.872	3440.04	757.872	4171.93
		0.73033	6.127	0.69988	3.728	0.745	11.16	0.805	19.633				601.335	631.609	601.335	635.48	601.335	634.276	758.871	6859.61	758.871	3563.21	758.871	4422.51
		0.73733	6.215	0.70416	3.836	0.753	11.34	0.815	19.763				601.343	631.894	601.343	635.414	601.343	633.657	759.87	7145.19	759.87	3652.55	759.87	4555.86
		0.74356	6.237	0.70844	3.86	0.758	11.43	0.824	20.02				601.352	632.179	601.352	635.347	601.352	633.038	760.87	7497.88	760.87	3798.33	760.87	4698.87
		0.74744	6.38	0.71272	3.944	0.768	11.7	0.829	19.763				601.36	632.582	601.36	634.637	601.36	632.602	761.869	7743.62	761.869	3900.72	761.869	4811.35
		0.75056	6.424	0.72042	4.076	0.771	12.06	0.836	19.892				601.369	632.382	601.369	634.043	601.369	632.321	762.868	7835.24	762.868	3954.28	762.868	4911.33
		0.756	6.457	0.72384	4.16	0.776	13.14	0.841	19.892				601.377	632.182	601.377	633.449	601.377	632.04	763.867	8028.07	763.867	4042.1	763.867	5082.04
		0.75989	6.589	0.72556	4.232	0.783	13.32	0.846	20.02				601.385	631.981	601.385	632.855	601.385	631.758	764.866	8241.98	764.866	4126.29	764.866	5256.06
		0.763	6.787	0.73412	4.352	0.788	13.5	0.852	19.892				601.394	631.58	601.394	632.437	601.394	630.899	765.866	8561.9	765.866	4218.63	765.866	5388.34
		0.76844	6.963	0.73412	4.412	0.792	13.5	0.858	20.02				601.402	631.002	601.402	631.625	601.402	630.989	766.865	8810.24	766.865	4299.33	766.865	5478.04
		0.77233	6.996	0.74266	4.508	0.799	13.68	0.866	20.02				601.411	630.423	601.411	630.794	601.411	631.131	767.864	9205.01	767.864	4437.09	767.864	5657.2
		0.77778	7.26	0.75122	4.616	0.804	13.77	0.871	19.892				601.419	629.843	601.419	629.962	601.419	631.274	768.863	9330.62	768.863	4544.6	768.863	5854.22
		0.78556	7.227	0.75122	4.64	0.812	14.13	0.874	19.892				601.427	629.594	601.427	629.35	601.427	632.323	769.862	9575.18	769.862	4618.57	769.862	6076.06
		0.78556	7.26	0.75978	4.784	0.817	14.04	0.886	20.15				601.436	630.409	601.436	629.818	601.436	632.529	770.862	9656.32	770.862	4649.44	770.862	6224.19
		0.79333	7.381	0.75978	4.82	0.821	14.22	0.892	19.892				601.444	631.322	601.444	630.392	601.444	632.588	771.861	10103.2	771.861	4798	771.861	6351.36
		0.79333	7.326	0.76834	4.916	0.828	14.22	0.902	20.15				601.453	632.235	601.453	630.965	601.453	632.647	772.86	10472.1	772.86	4908.8	772.86	6454.92
		0.80111	7.392	0.77688	4.976	0.833	14.4	0.909	19.892				601.461	632.729	601.461	631.957	601.461	632.229	773.859	10861	773.859	4985.43	773.859	6627.36
		0.80111	7.601	0.77688	5.06	0.837	14.49	0.914	20.15				601.469	632.636	601.469	632.053	601.469	632.508	774.858	10932.4	774.858	5009.14	774.858	6784.99
		0.80889	7.733	0.78544	5.18	0.844	14.67	0.919	20.15				601.478	632.465	601.478	631.946	601.478	632.959	775.857	11105.5	775.857	5066.45	775.857	7010.22
		0.81667	7.931	0.78544	5.228	0.85	14.67	0.925	19.892				601.486	632.293	601.486	631.838	601.486	633.409	776.857	11119.5	776.857	5010.1	776.857	7034.64
		0.81667	7.997	0.794	5.42	0.856	14.85	0.93	19.892				601.495	632.025	601.495	630.989	601.495	634.053	777.856	11098.3	777.856	4986.17	777.856	6930.12
		0.81667	7.909	0.80256	5.456	0.861	14.85	0.937	20.279				601.503	631.279	601.503	631.317	601.503	634.373	778.855	11559.5	778.855	5168.74	778.855	7101.89
		0.82444	8.151	0.80256	5.552	0.866	15.03	0.943	20.15				601.511	630.406	601.511	632.044	601.511	634.584	779.854	11827	779.854	5235.23	779.854	7246.72
		0.83222	8.228	0.81112	5.648	0.874	15.12	0.948	20.279				601.52	629.533	601.52	632.771	601.52	634.795	780.853	11728.8	780.853	5203.66	780.853	7406.87
		0.83222	8.393	0.81112	5.768	0.879	15.21	0.954	20.279				601.528	629.249	601.528	634.087	601.528	634.383	781.853	12096.5	781.853	5303.19	781.853	7745.01
		0.84	8.437	0.81966	5.852	0.884	15.21	0.959	20.15				601.537	629.744	601.537	634.321	601.537	633.627	782.852	12279.4	782.852	5321.5	782.852	7797.03
		0.84	8.547	0.81966	5.972	0.891	15.3	0.963	20.02				601.545	630.493	601.545	634.084	601.545	632.79	783.851	12055.6	783.851	5234.67	783.851	7518.38
		0.84778	8.547	0.82822	6.044	0.895	15.39	0.97	20.02				601.553	631.241	601.553	633.846	601.553	631.953	784.85	11936.2	784.85	5169.13	784.85	7413.38
		0.84778	8.767	0.83678	6.164	0.9	15.57	0.976	20.15				601.562	631.656	601.562	633.311	601.562	631.783	785.849	11799	785.849	5083.14	785.849	7425.09
		0.85556	8.767	0.83678	6.284	0.906	15.57	0.984	20.279				601.57	631.754	601.57	633.06	601.57	632.032	786.849	11803.2	786.849	5002.53	786.849	7491.96
		0.86333	8.767	0.83678	6.308	0.911	15.66	0.989	20.279				601.579	631.712	601.579	632.977	601.579	632.449	787.848	11437.8	787.848	4775.44	787.848	7242.95
		0.86333	9.097	0.84534	6.488	0.918	15.66	0.994	20.02				601.587	631.669	601.587	632.894	601.587	632.865	788.847	11298.2	788.847	4680.4	788.847	7036.95
		0.87111	8.987	0.85388	6.596	0.922	15.75	1	20.279				601.595	631.469	601.595	633.363	601.595	633.085	789.846	11121.4	789.846	4650.72	789.846	6954.86
		0.87889	9.317	0.85388	6.74	0.928	15.84	1.005	20.279				601.604	631.282	601.604	633.995	601.604	632.97	790.845	11020.7	790.845	4652.78	790.845	6875.97
		0.88667	9.317	0.86244	6.872	0.934	16.02	1.009	20.408				601.612	631.112	601.612	634.709	601.612	632.641	791.845	10577.2	791.845	4469.13	791.845	6698.89
		0.88667	9.537	0.86244	6.944	0.94	15.93	1.016	19.892				601.621	630.942	601.621	635.423	601.621	632.313	792.844	10412.5	792.844	4365.68	792.844	6678.92
		0.88667	9.427	0.871	7.052	0.947	16.02	1.02	20.279				601.629	631.317	601.629	635.381	601.629	632.026	793.843	9754.27	793.843	4137.66	793.843	6358.63
		0.89444	9.647	0.871	7.16	0.952	16.11	1.029	20.15				601.637	631.607	601.637	635.29	601.637	631.74	794.842	9336.34	794.842	3978.6	794.842	6119.54
		0.90222	9.647	0.87956	7.244	0.957	16.2	1.034	20.02				601.646	631.822	601.646	635.161	601.646	631.454	795.841	9387.32	795.841	4050.78	795.841	6088.43
		0.91	9.757	0.88812	7.376	0.963	16.11	1.037	20.408				601.654	632.014	601.654	635.068	601.654	631.178	796.84	9249.24	796.84	4021.43	796.84	6049.56
		0.91	9.867	0.88812	7.496	0.969	16.29	1.045	20.279				601.663	631.764	601.663	635.657	601.663	631.103	797.84	8938.45	797.84	3900.89	797.84	5894.73
		0.91	9.867	0.89666	7.652	0.973	16.2	1.051	20.538				601.671	631.771	601.671	635.989	601.671	631.425	798.839	8698.56	798.839	3763.34	798.839	5795.06
		0.92556	10.087	0.89666	7.748	0.98	16.38	1.056	20.279				601.679	632.055	601.679	636.045	601.679	632.171	799.838	8548.37	799.838	3624.47	799.838	5661.52
		0.92556	10.307	0.90522	7.832	0.984	16.29	1.06	20.279				601.688	632.367	601.688	636.013	601.688	632.867	800.837	8142.56	800.837	3432.1	800.837	5335.99
		0.93333	10.197	0.91378	7.916	0.989	16.38	1.07	20.408				601.696	632.904	601.696	635.265	601.696	633.149	801.836	7648.48	801.836	3287.45	801.836	5008.71
		0.93333	10.307	0.91378	8.048	0.996	16.38	1.08	20.666				601.705	633.302	601.705	634.761	601.705	633.203	802.836	7727.19	802.836	3378.15	802.836	5133.64
		0.94111	10.527	0.92234	8.18	1	16.47	1.08	20.408				601.713	633.511	601.713	634.588	601.713	632.951	803.835	7371.66	803.835	3276.56	803.835	4991.08
		0.94111	10.417	0.92234	8.276	1.01	16.56	1.09	20.279				601.721	633.706	601.721	634.401	601.721	632.67	804.834	7211.96	804.834	3213.57	804.834	4938.83
		0.94889	10.747	0.93088	8.3	1.02	16.47	1.1	20.538				601.73	633.831	601.73	634.144	601.73	632.248	805.833	7108.92	805.833	3111.44	805.833	4775.01
		0.94889	10.747	0.93088	8.552	1.03	16.56	1.11	20.408				601.738	633.624	601.738	633.962	601.738	631.902	806.832	6513.62	806.832	2868.21	806.832	4345.96
		0.95667	10.857	0.93944	8.54	1.03	16.47	1.11	20.408				601.746	632.844	601.746	633.91	601.746	631.685	807.832	6066.87	807.832	2733.28	807.832	4096.16
		0.96444	11.077	0.948	8.708	1.03	16.74	1.12	20.279				601.755	631.902	601.755	634.05	601.755	631.786	808.831	5753.8	808.831	2681.23	808.831	3947.05
		0.96444	11.077	0.948	8.804	1.05	16.65	1.12	20.408				601.763	630.403	601.763	634.844	601.763	632.966	809.83	5283.72	809.83	2544.69	809.83	3722.31
		0.97222	11.077	0.95656	8.864	1.05	16.74	1.13	20.538				601.772	629.248	601.772	635.282	601.772	633.993	810.829	5046.86	810.829	2463.24	810.829	3560.33
		0.97222	11.077	0.96512	9.116	1.06	16.74	1.14	20.279				601.78	628.859	601.78	634.926	601.78	634.679	811.828	4836.07	811.828	2287.04	811.828	3345.92
		0.98	11.187	0.96512	9.092	1.06	16.65	1.14	20.408				601.788	628.895	601.788	634.326	601.788	634.892	812.828	4655.59	812.828	2168.2	812.828	3166.66
		0.98	11.297	0.97366	9.272	1.07	16.83	1.15	20.408				601.797	629.986	601.797	633.124	601.797	633.929	813.827	4225.14	813.827	2019.11	813.827	2921.52
		0.98778	11.517	0.97366	9.344	1.07	16.83	1.15	20.538				601.805	631.046	601.805	632.109	601.805	633.07	814.826	4152.62	814.826	2052.51	814.826	2915.2
		0.99556	11.517	0.98222	9.416	1.08	16.83	1.16	20.15				601.814	632.014	601.814	631.646	601.814	632.517	815.825	3798.01	815.825	1963.66	815.825	2746.42
		0.99556	11.407	0.98222	9.488	1.09	16.74	1.16	20.279				601.822	632.528	601.822	631.374	601.822	632.141	816.824	3694.89	816.824	1927.61	816.824	2670.37
		1.00333	11.517	0.99078	9.644	1.09	16.92	1.17	20.408				601.83	632.184	601.83	631.461	601.83	632.096	817.823	3524.01	817.823	1824.6	817.823	2505.03
		1.00333	11.737	0.99934	9.812	1.1	16.74	1.18	20.408				601.839	631.744	601.839	631.766	601.839	632.205	818.823	3404.7	818.823	1708.47	818.823	2332.8
		1.01111	11.737	0.99934	9.896	1.1	16.92	1.18	20.666				601.847	630.908	601.847	632.962	601.847	632.941	819.822	3110.65	819.822	1573.36	819.822	2155.97
		1.01889	11.957	1.00788	9.98	1.11	16.83	1.19	20.408				601.856	630.433	601.856	633.883	601.856	633.729	820.821	3013.17	820.821	1551.41	820.821	2132.35
		1.01889	11.957	1.00788	9.992	1.11	16.92	1.19	20.408				601.864	630.485	601.864	634.403	601.864	634.592	821.82	2710.13	821.82	1496.28	821.82	2015.21
		1.02667	11.847	1.01644	10.016	1.12	16.92	1.2	20.538				601.872	630.583	601.872	634.645	601.872	635.224	822.819	2585.93	822.819	1474.56	822.819	1940.02
		1.02667	12.067	1.01644	10.184	1.12	17.1	1.2	20.538				601.881	630.964	601.881	633.192	601.881	634.443	823.819	2517.55	823.819	1447.82	823.819	1889.83
		1.03444	11.957	1.025	10.316	1.13	16.92	1.21	20.408				601.889	631.246	601.889	632.135	601.889	633.82	824.818	2339.88	824.818	1347.22	824.818	1742.19
		1.03444	12.067	1.03356	10.4	1.13	17.01	1.21	20.538				601.898	631.415	601.898	631.528	601.898	633.378	825.817	2325.79	825.817	1289.9	825.817	1705.11
		1.04222	12.177	1.03356	10.532	1.14	16.92	1.22	20.538				601.906	631.623	601.906	631.061	601.906	632.995	826.816	2176.86	826.816	1224.94	826.816	1620.69
		1.05	12.287	1.04212	10.532	1.15	17.01	1.23	20.538				601.914	632.244	601.914	632.099	601.914	633.251	827.815	2040.72	827.815	1204.96	827.815	1573.86
		1.05778	12.397	1.05066	10.712	1.15	17.1	1.23	20.666				601.923	632.619	601.923	632.823	601.923	633.284	828.815	1990.48	828.815	1218.61	828.815	1573.27
		1.05778	12.507	1.05066	10.808	1.16	17.1	1.24	20.538				601.931	632.775	601.931	633.267	601.931	633.117	829.814	1897.11	829.814	1194.08	829.814	1491
		1.06556	12.397	1.05066	10.844	1.16	17.01	1.25	20.408				601.94	632.908	601.94	633.696	601.94	632.969	830.813	1770.2	830.813	1131.63	830.813	1391.6
		1.06556	12.727	1.06778	11.024	1.17	17.1	1.25	20.408				601.948	632.283	601.948	633.607	601.948	633.418	831.812	1693.06	831.812	1080.38	831.812	1315.36
		1.07333	12.507	1.06778	11.06	1.18	17.19	1.26	20.279				601.956	631.433	601.956	633.592	601.956	633.743	832.811	1605.85	832.811	1008.7	832.811	1256.03
		1.08111	12.617	1.07634	11.3	1.18	17.19	1.26	20.538				601.965	630.427	601.965	633.63	601.965	633.981	833.811	1512.29	833.811	970.418	833.811	1212.61
		1.08111	12.727	1.07634	11.42	1.19	17.1	1.27	20.538				601.973	629.421	601.973	633.667	601.973	634.22	834.81	1431.72	834.81	953.148	834.81	1172.51
		1.08889	12.507	1.08488	11.42	1.19	17.19	1.27	20.408				601.982	629.016	601.982	633.344	601.982	633.656	835.809	1382.9	835.809	942.767	835.809	1146.58
		1.08889	12.837	1.08488	11.54	1.2	17.19	1.28	20.924				601.99	629.813	601.99	633.315	601.99	633.458	836.808	1341.3	836.808	944.848	836.808	1118.59
		1.09667	12.947	1.09344	11.42	1.21	17.1	1.29	20.408				601.998	631.244	601.998	633.448	601.998	633.466	837.807	1256.71	837.807	901.158	837.807	1032.74
		1.10444	12.837	1.102	11.54	1.21	17.19	1.29	20.408				602.007	632.674	602.007	633.581	602.007	633.475	838.806	1234.48	838.806	880.097	838.806	1015.83
		1.10444	13.057	1.102	11.54	1.22	17.19	1.3	20.408				602.015	633.802	602.015	634.244	602.015	633.029	839.806	1211.23	839.806	858.495	839.806	1000.48
		1.10444	13.057	1.11056	11.54	1.22	17.1	1.3	20.538				602.024	634.057	602.024	634.711	602.024	631.94	840.805	1164.38	840.805	841.106	840.805	979.138
		1.11222	13.167	1.11056	11.78	1.23	17.19	1.31	20.666				602.032	633.974	602.032	635.081	602.032	630.608	841.804	1122.51	841.804	835.654	841.804	955.098
		1.12	13.167	1.11912	11.78	1.23	17.19	1.32	20.279				602.04	633.891	602.04	635.451	602.04	629.277	842.803	1070	842.803	821.423	842.803	932.075
		1.12	13.167	1.11912	11.9	1.24	17.28	1.32	20.666				602.049	633.486	602.049	635.001	602.049	629.444	843.802	996.026	843.802	789.746	843.802	874.918
		1.12778	13.387	1.12766	12.02	1.25	17.28	1.33	20.408				602.057	633.098	602.057	634.491	602.057	630.233	844.802	991.601	844.802	785.101	844.802	866.225
		1.12778	13.387	1.12766	12.02	1.25	17.28	1.33	20.538				602.066	632.729	602.066	634	602.066	631.137	845.801	950.655	845.801	756.65	845.801	833.348
		1.13556	13.387	1.13622	12.02	1.26	17.28	1.34	20.538				602.074	632.361	602.074	633.509	602.074	632.04	846.8	947.301	846.8	750.273	846.8	842.865
		1.14333	13.497	1.14478	12.02	1.26	17.37	1.34	20.666				602.082	632.46	602.082	633.453	602.082	631.738	847.799	899.064	847.799	732.004	847.799	818.39
		1.14333	13.607	1.14478	12.14	1.27	17.28	1.35	20.538				602.091	632.525	602.091	633.07	602.091	631.552	848.798	904.332	848.798	733.484	848.798	822.591
		1.15111	13.497	1.15334	12.26	1.27	17.28	1.36	20.795				602.099	632.563	602.099	632.606	602.099	631.441	849.798	881.692	849.798	734.497	849.798	793.036
		1.15111	13.497	1.15334	12.26	1.28	17.28	1.36	20.538				602.108	632.6	602.108	632.141	602.108	631.329	850.797	847.144	850.797	727.253	850.797	769.323
		1.15889	13.607	1.16188	12.38	1.28	17.28	1.37	20.538				602.116	632.763	602.116	631.739	602.116	631.813	851.796	821.061	851.796	705.649	851.796	749.389
		1.15889	13.717	1.17044	12.26	1.29	17.46	1.37	20.666				602.124	632.43	602.124	631.968	602.124	632.101	852.795	808.433	852.795	703.25	852.795	741.928
		1.16667	13.827	1.17044	12.62	1.3	17.37	1.38	20.538				602.133	632.039	602.133	632.263	602.133	632.348	853.794	795.602	853.794	687.873	853.794	733.424
		1.16667	13.717	1.179	12.62	1.3	17.37	1.39	20.924				602.141	631.649	602.141	632.559	602.141	632.595	854.794	784.713	854.794	683.652	854.794	728.822
		1.17444	13.827	1.179	12.5	1.31	17.37	1.39	20.538				602.15	630.762	602.15	632.329	602.15	632.608	855.793	778.088	855.793	680.47	855.793	718.61
		1.18222	13.717	1.18756	12.86	1.31	17.37	1.4	20.538				602.158	630.94	602.158	631.597	602.158	632.485	856.792	772.981	856.792	684.659	856.792	710.471
		1.18222	13.937	1.18756	12.74	1.32	17.28	1.4	20.538				602.166	631.162	602.166	630.856	602.166	632.361	857.791	748.635	857.791	673.745	857.791	699.388
		1.19	13.827	1.19612	12.62	1.32	17.37	1.41	20.795				602.175	631.385	602.175	630.114	602.175	632.236	858.79	749.202	858.79	670.414	858.79	699.81
		1.19	13.827	1.20466	12.74	1.33	17.28	1.42	20.795				602.183	631.997	602.183	630.362	602.183	632.195	859.789	724.872	859.789	662.201	859.789	689.671
		1.19778	14.157	1.20466	12.74	1.34	17.46	1.42	20.538				602.192	632.286	602.192	631.652	602.192	632.278	860.789	706.083	860.789	652.48	860.789	678.84
		1.19778	13.937	1.21322	12.86	1.34	17.46	1.43	20.666				602.2	632.575	602.2	632.941	602.2	632.362	861.788	706.125	861.788	648.952	861.788	674.281
		1.20556	14.267	1.21322	12.98	1.34	17.46	1.43	20.666				602.208	632.864	602.208	634.231	602.208	632.445	862.787	700.782	862.787	649.485	862.787	673.075
		1.21333	14.157	1.22178	13.1	1.35	17.55	1.44	20.538				602.217	632.667	602.217	635.046	602.217	632.644	863.786	699.415	863.786	652.079	863.786	669.55
		1.21333	14.047	1.23034	13.1	1.36	17.55	1.44	20.795				602.225	631.579	602.225	635.086	602.225	633.062	864.785	691.156	864.785	649.319	864.785	658.376
		1.22111	14.267	1.23888	13.22	1.36	17.46	1.45	20.795				602.233	630.491	602.233	635.126	602.233	633.479	865.785	684.145	865.785	642.297	865.785	654.358
		1.22111	14.157	1.23888	13.22	1.37	17.46	1.45	20.666				602.242	629.403	602.242	635.166	602.242	633.897	866.784	672.402	866.784	639.998	866.784	652.079
		1.22889	14.157	1.24744	13.22	1.37	17.55	1.46	20.795				602.25	629.073	602.25	634.907	602.25	633.79	867.783	668.609	867.783	634.945	867.783	650.157
		1.23667	14.267	1.24744	13.22	1.38	17.46	1.46	20.666				602.259	630.2	602.259	633.983	602.259	632.747	868.782	659.048	868.782	631.639	868.782	646.72
		1.23667	14.267	1.256	13.22	1.39	17.55	1.47	20.666				602.267	631.326	602.267	633.06	602.267	631.704	869.781	666.19	869.781	633.121	869.781	646.511
		1.24444	14.377	1.256	13.34	1.39	17.55	1.48	20.538				602.275	632.453	602.275	632.137	602.275	630.66	870.781	661.428	870.781	630.783	870.781	643.058
		1.25222	14.377	1.26456	13.34	1.39	17.55	1.48	20.408				602.284	632.818	602.284	631.7	602.284	630.203	871.78	657.274	871.78	630.927	871.78	640.265
		1.25222	14.377	1.26456	13.34	1.4	17.55	1.49	20.538				602.292	631.771	602.292	632.286	602.292	630.442	872.779	651.788	872.779	628.595	872.779	637.958
		1.26	14.487	1.27312	13.46	1.41	17.64	1.49	20.408				602.301	630.724	602.301	632.871	602.301	630.68	873.778	642.67	873.778	624.538	873.778	633.242
		1.26778	14.597	1.28166	13.46	1.41	17.64	1.5	20.408				602.309	629.677	602.309	633.457	602.309	630.919	874.777	642.629	874.777	622.849	874.777	631.907
		1.26778	14.597	1.28166	13.46	1.42	17.55	1.51	20.666				602.317	629.017	602.317	633.591	602.317	630.974	875.777	643.014	875.777	625.254	875.777	631.69
		1.27556	14.707	1.29022	13.58	1.42	17.55	1.51	20.538				602.326	629.148	602.326	633.012	602.326	631.023	876.776	637.15	876.776	620.044	876.776	628.721
		1.27556	14.487	1.29022	13.58	1.43	17.46	1.52	20.538				602.334	629.279	602.334	632.432	602.334	631.073	877.775	636.78	877.775	624.425	877.775	627.972
		1.28333	14.707	1.29878	13.58	1.44	17.64	1.52	20.666				602.343	629.409	602.343	631.852	602.343	631.122	878.774	634.344	878.774	623.379	878.774	624.382
		1.28333	14.707	1.29878	13.7	1.44	17.64	1.53	20.795				602.351	629.623	602.351	631.571	602.351	631.18	879.773	629.677	879.773	619.85	879.773	623.166
		1.29111	14.707	1.30734	13.7	1.45	17.55	1.53	20.795				602.359	629.96	602.359	631.732	602.359	631.224	880.772	627.929	880.772	616.219	880.772	622.383
		1.29111	14.707	1.30734	13.7	1.45	17.64	1.54	20.666				602.368	630.296	602.368	631.893	602.368	631.267	881.772	626.985	881.772	616.633	881.772	622.029
		1.29889	14.817	1.31588	13.82	1.46	17.46	1.54	20.924				602.376	630.633	602.376	632.054	602.376	631.311	882.771	624.71	882.771	615.948	882.771	620.723
		1.29889	14.597	1.32444	13.82	1.46	17.73	1.55	20.538				602.385	630.726	602.385	632.385	602.385	631.78	883.77	620.399	883.77	613.856	883.77	620.331
		1.30667	15.147	1.32444	13.82	1.47	17.55	1.56	20.538				602.393	630.401	602.393	632.931	602.393	632.947	884.769	619.126	884.769	613.478	884.769	618.285
		1.31444	14.927	1.333	13.82	1.48	17.64	1.56	20.795				602.401	630.075	602.401	633.477	602.401	634.114	885.768	619.916	885.768	614.275	885.768	617.84
		1.31444	14.817	1.34156	13.82	1.48	17.64	1.57	20.666				602.41	629.749	602.41	634.023	602.41	635.281	886.768	619.677	886.768	612.767	886.768	616.975
		1.32222	14.927	1.34156	13.94	1.49	17.64	1.57	20.795				602.418	629.843	602.418	633.972	602.418	635.644	887.767	618.583	887.767	613.611	887.767	614.702
		1.32222	14.817	1.35012	13.82	1.49	17.64	1.58	20.666				602.427	630.915	602.427	633.289	602.427	634.805	888.766	617.247	888.766	612.698	888.766	614.442
		1.33	15.037	1.35012	14.06	1.5	17.64	1.58	20.795				602.435	631.988	602.435	632.606	602.435	633.966	889.765	617.381	889.765	611.652	889.765	617.288
		1.33	14.927	1.35866	14.06	1.5	17.73	1.59	20.924				602.443	633.061	602.443	631.923	602.443	633.127	890.764	616.401	890.764	612.171	890.764	615.067
		1.33778	15.037	1.35866	13.94	1.51	17.64	1.6	20.666				602.452	633.385	602.452	631.842	602.452	632.899	891.764	616.248	891.764	612.454	891.764	614.018
		1.33778	14.927	1.36722	14.18	1.51	17.64	1.6	20.279				602.46	632.418	602.46	631.939	602.46	633.122	892.763	615.349	892.763	611.268	892.763	615.29
		1.34556	15.037	1.37578	14.06	1.52	17.64	1.61	20.924				602.469	631.452	602.469	632.036	602.469	633.345	893.762	615.831	893.762	611.591	893.762	613.536
		1.35333	15.037	1.38434	14.18	1.52	17.64	1.61	20.795				602.477	630.486	602.477	632.133	602.477	633.568	894.761	614.819	894.761	611.249	894.761	613.351
		1.35333	15.037	1.38434	14.18	1.53	17.64	1.62	20.538				602.485	630.795	602.485	631.744	602.485	633.289	895.76	615.28	895.76	611.759	895.76	613.66
		1.36111	15.257	1.38434	14.18	1.54	17.73	1.62	20.924				602.494	632.351	602.494	631.605	602.494	633.031	896.76	613.864	896.76	609.901	896.76	612.383
		1.36111	15.147	1.39288	14.3	1.54	17.73	1.63	20.538				602.502	633.907	602.502	631.466	602.502	632.774	897.759	611.842	897.759	610.724	897.759	612.816
		1.36889	15.147	1.40144	14.3	1.55	17.73	1.64	20.924				602.511	635.463	602.511	631.327	602.511	632.516	898.758	611.685	898.758	611.492	898.758	612.273
		1.37667	15.147	1.40144	14.18	1.55	17.73	1.64	20.795				602.519	635.781	602.519	631.954	602.519	632.578	899.757	611.124	899.757	610.608	899.757	611.826
		1.37667	15.257	1.41	14.3	1.56	17.73	1.65	20.924				602.527	635.189	602.527	632.141	602.527	632.786	900.756	611.475	900.756	609.398	900.756	610.815
		1.38444	15.147	1.41	14.42	1.57	17.64	1.66	20.795				602.536	634.597	602.536	632.329	602.536	632.995	901.755	610.795	901.755	608.377	901.755	609.606
		1.38444	15.037	1.41856	14.3	1.57	17.73	1.66	20.538				602.544	634.005	602.544	632.517	602.544	633.203	902.755	612.697	902.755	609.147	902.755	611.301
		1.39222	15.367	1.41856	14.42	1.58	17.64	1.67	20.924				602.553	633.485	602.553	632.428	602.553	633.179	903.754	610.199	903.754	610.069	903.754	611.203
		1.39222	15.147	1.42712	14.42	1.58	17.73	1.67	20.666				602.561	632.568	602.561	633.054	602.561	633.254	904.753	610.511	904.753	611.308	904.753	609.449
		1.4	15.257	1.43566	14.42	1.59	17.64	1.68	20.666				602.569	631.651	602.569	633.68	602.569	633.329	905.752	609.866	905.752	610.623	905.752	610.637
		1.40778	15.367	1.43566	14.42	1.6	17.82	1.68	20.795				602.578	630.734	602.578	634.307	602.578	633.404	906.751	608.465	906.751	609.796	906.751	609.738
		1.40778	15.367	1.43566	14.42	1.6	17.73	1.69	20.666				602.586	630.084	602.586	634.135	602.586	633.848	907.751	609.753	907.751	609.389	907.751	609.899
		1.41556	15.477	1.44422	14.42	1.6	17.73	1.7	20.666				602.595	630.286	602.595	633.376	602.595	633.691	908.75	608.852	908.75	607.985	908.75	610.9
		1.41556	15.257	1.45278	14.54	1.61	17.73	1.7	20.666				602.603	630.489	602.603	632.616	602.603	633.533	909.749	608.757	909.749	607.603	909.749	609.513
		1.42333	15.257	1.45278	14.54	1.62	17.91	1.71	20.538				602.611	630.691	602.611	631.857	602.611	633.376	910.748	609.707	910.748	608.151	910.748	610.156
		1.42333	15.477	1.46134	14.54	1.62	17.73	1.71	20.666				602.62	631.515	602.62	632.083	602.62	633.07	911.747	609.197	911.747	609.716	911.747	609.303
		1.43111	15.367	1.46134	14.54	1.63	17.82	1.72	20.408				602.628	631.408	602.628	632.591	602.628	632.866	912.747	607.587	912.747	609.124	912.747	610.935
		1.43111	15.367	1.46988	14.66	1.63	17.73	1.73	20.666				602.637	631.301	602.637	633.098	602.637	632.663	913.746	609.523	913.746	608.551	913.746	608.509
		1.43889	15.587	1.46988	14.66	1.64	17.82	1.73	20.666				602.645	631.194	602.645	633.606	602.645	632.459	914.745	608.867	914.745	609.809	914.745	608.01
		1.44667	15.477	1.47844	14.54	1.64	17.73	1.74	20.408				602.653	630.681	602.653	633.462	602.653	631.604	915.744	608.01	915.744	608.974	915.744	608.792
		1.44667	15.367	1.487	14.66	1.65	17.82	1.74	20.924				602.662	630.993	602.662	633.452	602.662	631.124	916.743	607.567	916.743	608.716	916.743	609.37
		1.45444	15.477	1.487	14.54	1.66	17.82	1.75	20.666				602.67	631.327	602.67	633.446	602.67	630.654	917.742	607.621	917.742	607.929	917.742	610.022
		1.45444	15.587	1.49556	14.78	1.66	17.82	1.75	20.666				602.678	631.654	602.678	633.435	602.678	630.218	918.742	608.896	918.742	608.706	918.742	609.449
		1.46222	15.477	1.49556	14.78	1.67	17.64	1.76	20.795				602.687	631.734	602.687	633.259	602.687	630.935	919.741	609.294	919.741	610.945	919.741	610.416
		1.46222	15.697	1.50412	14.66	1.67	17.91	1.76	20.666				602.695	631.967	602.695	632.51	602.695	631.538	920.74	609.778	920.74	608.145	920.74	608.374
		1.47	15.697	1.50412	14.66	1.68	17.73	1.77	20.666				602.704	632.212	602.704	631.716	602.704	632.131	921.739	607.055	921.739	608.792	921.739	608.145
		1.47778	15.367	1.51266	14.78	1.68	18	1.77	20.795				602.712	632.424	602.712	631.06	602.712	632.604	922.738	608.426	922.738	609.312	922.738	608.235
		1.47778	15.477	1.52122	14.78	1.69	17.82	1.78	20.795				602.72	632.329	602.72	631.666	602.72	631.968	923.738	608.53	923.738	608.357	923.738	609.486
		1.47778	15.587	1.52122	14.78	1.7	17.64	1.79	20.666				602.729	631.761	602.729	633.328	602.729	630.786	924.737	608.922	924.737	609.478	924.737	608.645
		1.48556	15.587	1.52978	14.78	1.7	17.73	1.79	20.924				602.737	631.131	602.737	635.128	602.737	629.531	925.736	609.58	925.736	607.883	925.736	609.097
		1.49333	15.587	1.52978	14.66	1.71	17.91	1.8	20.795				602.746	630.608	602.746	636.637	602.746	628.477	926.735	608.709	926.735	607.972	926.735	608.644
		1.49333	15.697	1.53834	14.66	1.71	17.82	1.8	20.795				602.754	630.614	602.754	636.699	602.754	628.41	927.734	606.689	927.734	607.076	927.734	608.715
		1.50111	15.477	1.53834	14.78	1.72	17.91	1.81	20.666				602.762	631.139	602.762	635.723	602.762	629.485	928.734	609.223	928.734	608.798	928.734	607.523
		1.50111	15.697	1.54688	14.78	1.72	17.91	1.81	20.666				602.771	631.763	602.771	634.549	602.771	630.778	929.733	608.191	929.733	608.858	929.733	608.984
		1.50889	15.587	1.54688	14.78	1.73	17.73	1.82	20.795				602.779	632.155	602.779	633.465	602.779	631.929	930.732	608.179	930.732	608.69	930.732	607.448
		1.51667	15.587	1.55544	14.9	1.74	17.82	1.83	20.666				602.788	631.804	602.788	632.673	602.788	632.629	931.731	608.677	931.731	607.654	931.731	609.47
		1.51667	15.697	1.564	14.9	1.74	17.73	1.83	20.666				602.796	630.699	602.796	631.978	602.796	632.607	932.73	608.521	932.73	608.184	932.73	608.806
		1.52444	15.807	1.564	14.9	1.75	17.82	1.84	20.666				602.804	629.399	602.804	631.309	602.804	632.4	933.73	608.991	933.73	607.877	933.73	608.133
		1.52444	15.587	1.57256	14.9	1.76	17.91	1.84	20.538				602.813	628.637	602.813	630.876	602.813	632.049	934.729	609.255	934.729	608.927	934.729	609.969
		1.53222	15.587	1.57256	14.9	1.76	17.82	1.85	20.538				602.821	629.077	602.821	630.971	602.821	631.375	935.728	608.454	935.728	608.923	935.728	608.076
		1.53222	15.807	1.58112	14.78	1.77	17.91	1.86	20.666				602.83	629.95	602.83	631.56	602.83	630.701	936.727	607.675	936.727	608.769	936.727	608.178
		1.54	15.807	1.58112	14.9	1.77	17.82	1.86	20.666				602.838	630.967	602.838	632.314	602.838	630.027	937.726	608.744	937.726	609.283	937.726	607.733
		1.54	15.587	1.58966	14.9	1.78	18	1.87	20.666				602.846	631.452	602.846	632.875	602.846	629.611	938.725	608.109	938.725	607.77	938.725	609.069
		1.54778	15.917	1.59822	14.9	1.78	17.82	1.87	20.666				602.855	631.069	602.855	633.12	602.855	629.616	939.725	608.295	939.725	609.825	939.725	609.895
		1.54778	15.917	1.59822	14.9	1.79	17.91	1.88	20.666				602.863	631.387	602.863	633.044	602.863	630.029	940.724	608.372	940.724	608.587	940.724	609.869
		1.55556	15.587	1.60678	14.9	1.79	17.91	1.89	21.054				602.872	631.993	602.872	632.835	602.872	630.611	941.723	608.138	941.723	609.489	941.723	608.736
		1.56333	15.807	1.60678	15.14	1.8	17.91	1.89	20.666				602.88	632.944	602.88	632.684	602.88	631.231	942.722	608.385	942.722	608.488	942.722	607.568
		1.56333	15.697	1.61534	14.9	1.81	17.91	1.89	20.666				602.888	634.314	602.888	632.603	602.888	631.898	943.721	609.359	943.721	609.507	943.721	609.928
		1.57111	15.587	1.61534	15.02	1.81	17.91	1.91	20.795				602.897	634.505	602.897	632.165	602.897	632.428	944.721	607.163	944.721	608.123	944.721	608.989
		1.57111	15.807	1.62388	15.02	1.81	17.91	1.91	20.795				602.905	634.102	602.905	631.548	602.905	632.888	945.72	606.909	945.72	607.417	945.72	608.456
		1.57889	15.807	1.62388	14.9	1.82	17.91	1.92	21.054				602.914	633.367	602.914	630.975	602.914	632.906	946.719	608.343	946.719	608.599	946.719	608.696
		1.57889	15.697	1.63244	15.02	1.83	18	1.92	20.924				602.922	632.328	602.922	630.443	602.922	632.518	947.718	607.998	947.718	608.422	947.718	609.786
		1.58667	15.697	1.641	15.02	1.83	18	1.93	20.924				602.93	631.879	602.93	630.655	602.93	631.899	948.717	607.876	948.717	609.03	948.717	608.236
		1.59444	15.917	1.641	15.02	1.84	18	1.94	21.054				602.939	631.788	602.939	631.318	602.939	631.14	949.717	608.265	949.717	607.499	949.717	608.835
		1.59444	15.807	1.64956	15.02	1.84	18	1.94	20.924				602.947	631.95	602.947	631.805	602.947	631.138	950.716	608.612	950.716	608.47	950.716	608.572
		1.60222	15.917	1.64956	15.02	1.86	17.82	1.95	20.666				602.956	632.283	602.956	632.171	602.956	631.652	951.715	607.27	951.715	608.019	951.715	609.162
		1.60222	15.807	1.65812	15.02	1.86	18	1.95	20.795				602.964	631.97	602.964	632.25	602.964	632.333	952.714	608.263	952.714	609.561	952.714	607.844
		1.61	15.807	1.65812	15.02	1.87	18	1.96	20.666				602.972	631.19	602.972	632.122	602.972	633.136	953.713	608.629	953.713	608.173	953.713	609.288
		1.61	15.807	1.66666	15.02	1.87	18	1.96	20.666				602.981	629.986	602.981	631.88	602.981	633.797	954.713	607.403	954.713	610.139	954.713	608.021
		1.61778	15.697	1.66666	15.14	1.88	18	1.97	20.666				602.989	628.57	602.989	631.582	602.989	634.388	955.712	607.863	955.712	608.923	955.712	607.8
		1.62556	15.917	1.67522	15.02	1.88	18	1.97	20.924				602.998	627.975	602.998	631.195	602.998	634.667	956.711	607.352	956.711	609.251	956.711	608.419
		1.62556	15.917	1.67522	15.02	1.89	17.91	1.98	20.924				603.006	628.085	603.006	630.732	603.006	634.68	957.71	607.933	957.71	608.386	957.71	608.464
		1.63333	15.697	1.68378	15.14	1.89	17.91	1.99	20.795				603.014	628.79	603.014	630.864	603.014	633.407	958.709	609.053	958.709	608.662	958.709	609.039
		1.63333	16.027	1.69234	15.02	1.9	17.82	1.99	20.795				603.023	629.706	603.023	631.207	603.023	631.68	959.708	608.622	959.708	607.908	959.708	609.431
		1.64111	15.917	1.69234	15.14	1.9	18	2	20.795				603.031	630.088	603.031	631.92	603.031	630.323	960.708	606.691	960.708	609.908	960.708	608.24
		1.64111	15.807	1.70088	15.14	1.91	18.09	2	20.795				603.04	629.931	603.04	633.005	603.04	629.338	961.707	609.264	961.707	609.074	961.707	608.344
		1.64889	16.137	1.70088	15.02	1.92	18	2.01	20.795				603.048	629.568	603.048	633.712	603.048	630.008	962.706	609.473	962.706	608.033	962.706	607.935
		1.64889	16.027	1.70944	15.14	1.93	17.91	2.02	20.795				603.056	629.157	603.056	634.331	603.056	631.061	963.705	608.012	963.705	607.864	963.705	609.562
		1.65667	16.027	1.70944	15.14	1.93	17.91	2.02	21.054				603.065	629.367	603.065	634.29	603.065	631.831	964.704	607.586	964.704	607.965	964.704	608.512
		1.66444	16.137	1.718	15.14	1.94	18	2.02	21.054				603.073	630.317	603.073	633.465	603.073	632.265	965.704	608.85	965.704	609.349	965.704	610.027
		1.66444	16.137	1.72656	15.02	1.94	18	2.03	21.054				603.082	631.643	603.082	632.414	603.082	631.872	966.703	609.423	966.703	610.021	966.703	608.665
		1.67222	16.027	1.72656	15.14	1.95	18	2.04	21.054				603.09	633.017	603.09	631.335	603.09	631.372	967.702	609.062	967.702	609.67	967.702	609.038
		1.67222	16.137	1.73512	15.14	1.96	18	2.05	21.183				603.098	633.945	603.098	630.719	603.098	631.027	968.701	607.701	968.701	607.844	968.701	609.449
		1.68	15.917	1.73512	15.14	1.97	18.09	2.05	21.311				603.107	634.247	603.107	630.753	603.107	630.899	969.7	608.81	969.7	608.564	969.7	609.594
		1.68778	16.027	1.74366	15.26	1.97	18	2.06	21.441				603.115	633.694	603.115	630.746	603.115	631.014	970.7	608.441	970.7	608.556	970.7	609.265
		1.68778	16.137	1.75222	15.26	1.97	18.09	2.06	21.57				603.124	633.105	603.124	630.738	603.124	631.141	971.699	607.647	971.699	608.346	971.699	607.217
		1.69556	16.027	1.75222	15.14	1.98	18	2.07	21.57				603.132	632.546	603.132	630.621	603.132	631.391	972.698	608.893	972.698	609.928	972.698	609.593
		1.69556	16.137	1.76078	15.14	1.99	18.09	2.07	21.699				603.14	632.057	603.14	630.339	603.14	631.839	973.697	607.31	973.697	608.642	973.697	608.791
		1.70333	16.137	1.76078	15.14	2	18.09	2.08	21.957				603.149	632.102	603.149	630.509	603.149	632.04	974.696	608.19	974.696	607.506	974.696	608.397
		1.70333	16.247	1.76934	15.14	2	18	2.08	21.699				603.157	632.147	603.157	630.679	603.157	632.242	975.696	609.25	975.696	608.872	975.696	607.702
		1.71111	16.137	1.76934	15.14	2.01	18.09	--	--				603.165	632.094	603.165	630.932	603.165	632.263	976.695	607.781	976.695	609.38	976.695	609.17
		1.71889	16.027	1.77788	15.14	2.01	18.09	--	--				603.174	631.841	603.174	631.345	603.174	631.946	977.694	607.917	977.694	609.508	977.694	608.67
		1.71889	16.137	1.77788	15.14	2.02	18	--	--				603.182	631.512	603.182	631.72	603.182	631.781	978.693	607.762	978.693	608.815	978.693	609.872
		1.71889	16.027	1.78644	15.14	2.03	18	--	--				603.191	631.183	603.191	632.095	603.191	631.616	979.692	608.681	979.692	609.346	979.692	608.35
		1.72667	16.357	1.795	15.26	2.03	18	--	--				603.199	631.076	603.199	632.211	603.199	631.426	980.691	609.256	980.691	607.828	980.691	609.65
		1.73444	16.247	1.795	15.14	2.03	18.18	--	--				603.207	631.505	603.207	631.735	603.207	631.14	981.691	608.424	981.691	607.923	981.691	607.615
		1.73444	16.247	1.80356	15.14	2.04	18.18	--	--				603.216	632.004	603.216	631.328	603.216	630.68	982.69	607.244	982.69	608.517	982.69	610.229
		1.74222	16.247	1.80356	15.26	2.05	18.18	--	--				603.224	632.503	603.224	630.922	603.224	630.22	983.689	607.796	983.689	609.025	983.689	607.944
		1.74222	16.137	1.81212	15.26	2.05	18	--	--				603.233	632.809	603.233	630.772	603.233	629.792	984.688	609.518	984.688	609.205	984.688	607.992
		1.75	16.247	1.81212	15.26	2.06	18.18	--	--				603.241	632.543	603.241	631.181	603.241	629.62	985.687	609.679	985.687	609.052	985.687	608.537
		1.75778	16.247	1.82066	15.38	2.06	18.09	--	--				603.249	632.214	603.249	631.086	603.249	629.921	986.687	608.242	986.687	609.178	986.687	608.576
		1.75778	16.137	1.82922	15.26	2.07	18.09	--	--				603.258	631.885	603.258	630.99	603.258	630.221	987.686	609.097	987.686	608.421	987.686	609.082
		1.76556	16.357	1.82922	15.26	2.07	18.18	--	--				603.266	631.748	603.266	630.812	603.266	630.586	988.685	608.806	988.685	608.765	988.685	608.089
		1.76556	16.247	1.83778	15.38	2.08	18.09	--	--				603.275	632.173	603.275	630.669	603.275	630.964	989.684	606.553	989.684	609.013	989.684	607.829
		1.77333	16.027	1.84634	15.38	2.09	18.18	--	--				603.283	632.371	603.283	631.179	603.283	630.917	990.683	608.183	990.683	607.886	990.683	608.294
		1.77333	16.357	1.84634	15.26	2.09	18.18	--	--				603.291	632.569	603.291	631.689	603.291	630.87	991.683	608.593	991.683	609.348	991.683	609.739
		1.78111	16.247	1.85488	15.26	2.09	18.18	--	--				603.3	632.638	603.3	632.342	603.3	630.694	992.682	609.093	992.682	608.624	992.682	609.282
		1.78889	16.357	1.85488	15.26	2.1	18	--	--				603.308	632.29	603.308	633.186	603.308	630.032	993.681	610.16	993.681	608.871	993.681	608.421
		1.78889	16.137	1.86344	15.26	2.11	18.18	--	--				603.317	632.169	603.317	633.375	603.317	629.495	994.68	607.814	994.68	608.239	994.68	608.438
		1.79667	16.247	1.872	15.26	2.11	18.09	--	--				603.325	632.047	603.325	633.565	603.325	628.958	995.679	608.856	995.679	608.555	995.679	608.834
		1.79667	16.467	1.872	15.38	2.12	18.18	--	--				603.333	631.95	603.333	633.477	603.333	628.657	996.679	607.944	996.679	607.859	996.679	608.131
		1.80444	16.357	1.88056	15.38	2.12	18.18	--	--				603.342	631.747	603.342	632.487	603.342	629.484	997.678	608.727	997.678	607.383	997.678	608.548
		1.80444	16.357	1.88056	15.26	2.13	18.18	--	--				603.35	631.281	603.35	632.265	603.35	630.047	998.677	607.679	998.677	609.192	998.677	609.774
		1.81222	16.577	--	--	2.14	18	--	--				603.359	630.815	603.359	632.042	603.359	630.611	999.676	607.928	999.676	608.679	999.676	608.682
		1.81222	16.357	--	--	2.14	18.09	--	--				603.367	630.299	603.367	631.968	603.367	631.017	--	--	--	--	--	--
		1.82	16.467	--	--	2.15	18.09	--	--				603.375	629.617	603.375	632.394	603.375	630.873	--	--	--	--	--	--
		1.82	16.357	--	--	2.15	18.27	--	--				603.384	629.122	603.384	632.259	603.384	631.309	--	--	--	--	--	--
		1.82778	16.467	--	--	2.16	18.09	--	--				603.392	628.626	603.392	632.125	603.392	631.744	--	--	--	--	--	--
		--	--	--	--	2.16	18.18	--	--				603.401	628.17	603.401	631.987	603.401	632.222	--	--	--	--	--	--
		--	--	--	--	2.17	18.18	--	--				603.409	628.563	603.409	631.811	603.409	633.046	--	--	--	--	--	--
		--	--	--	--	2.18	18.36	--	--				603.417	629.156	603.417	631.635	603.417	633.763	--	--	--	--	--	--
													603.426	629.75	603.426	631.459	603.426	634.479	--	--	--	--	--	--
													603.434	630.336	603.434	631.275	603.434	635.16	--	--	--	--	--	--
													603.443	630.268	603.443	631.215	603.443	634.047	--	--	--	--	--	--
													603.451	630.018	603.451	631.301	603.451	632.581	--	--	--	--	--	--
													603.459	629.768	603.459	631.387	603.459	631.116	--	--	--	--	--	--
													603.468	629.518	603.468	631.474	603.468	629.651	--	--	--	--	--	--
													603.476	629.169	603.476	631.818	603.476	629.926	--	--	--	--	--	--
													603.485	628.695	603.485	632.198	603.485	630.289	--	--	--	--	--	--
													603.493	628.222	603.493	632.578	603.493	630.653	--	--	--	--	--	--
													603.501	627.748	603.501	632.958	603.501	631.016	--	--	--	--	--	--
													603.51	628.855	603.51	632.781	603.51	631.468	--	--	--	--	--	--
													603.518	630.212	603.518	632.525	603.518	632.026	--	--	--	--	--	--
													603.527	631.57	603.527	632.269	603.527	632.583	--	--	--	--	--	--
													603.535	632.927	603.535	632.013	603.535	633.14	--	--	--	--	--	--
													603.543	632.748	603.543	632.123	603.543	632.57	--	--	--	--	--	--
													603.552	632.485	603.552	632.251	603.552	631.937	--	--	--	--	--	--
													603.56	632.223	603.56	632.38	603.56	631.304	--	--	--	--	--	--
													603.569	631.971	603.569	632.509	603.569	630.676	--	--	--	--	--	--
													603.577	631.869	603.577	632.563	603.577	630.51	--	--	--	--	--	--
													603.585	631.742	603.585	632.609	603.585	630.377	--	--	--	--	--	--
													603.594	631.614	603.594	632.655	603.594	630.245	--	--	--	--	--	--
													603.602	631.496	603.602	632.648	603.602	630.197	--	--	--	--	--	--
													603.611	631.204	603.611	632.327	603.611	631.407	--	--	--	--	--	--
													603.619	630.872	603.619	632.028	603.619	632.703	--	--	--	--	--	--
													603.627	630.54	603.627	631.729	603.627	633.998	--	--	--	--	--	--
													603.636	630.185	603.636	631.493	603.636	635.144	--	--	--	--	--	--
													603.644	630.411	603.644	631.431	603.644	634.124	--	--	--	--	--	--
													603.653	630.778	603.653	631.349	603.653	632.794	--	--	--	--	--	--
													603.661	631.145	603.661	631.266	603.661	631.463	--	--	--	--	--	--
													603.669	631.557	603.669	631.139	603.669	630.099	--	--	--	--	--	--
													603.678	631.404	603.678	631.051	603.678	629.726	--	--	--	--	--	--
													603.686	631.073	603.686	631.004	603.686	629.632	--	--	--	--	--	--
													603.694	630.742	603.694	630.958	603.694	629.537	--	--	--	--	--	--
													603.703	630.309	603.703	630.985	603.703	629.866	--	--	--	--	--	--
													603.711	630.091	603.711	631.278	603.711	630.91	--	--	--	--	--	--
													603.72	630	603.72	631.61	603.72	631.924	--	--	--	--	--	--
													603.728	629.909	603.728	631.942	603.728	632.939	--	--	--	--	--	--
													603.736	629.818	603.736	632.796	603.736	633.503	--	--	--	--	--	--
													603.745	629.576	603.745	633.696	603.745	633.243	--	--	--	--	--	--
													603.753	629.279	603.753	634.351	603.753	632.905	--	--	--	--	--	--
													603.762	628.981	603.762	635.007	603.762	632.567	--	--	--	--	--	--
													603.77	629.262	603.77	634.441	603.77	632.294	--	--	--	--	--	--
													603.778	630.141	603.778	632.991	603.778	631.91	--	--	--	--	--	--
													603.787	631.033	603.787	631.677	603.787	631.452	--	--	--	--	--	--
													603.795	631.925	603.795	630.364	603.795	630.994	--	--	--	--	--	--
													603.804	632.295	603.804	629.796	603.804	630.635	--	--	--	--	--	--
													603.812	632.57	603.812	630.2	603.812	630.208	--	--	--	--	--	--
													603.82	632.982	603.82	630.824	603.82	629.713	--	--	--	--	--	--
													603.829	633.394	603.829	631.448	603.829	629.218	--	--	--	--	--	--
													603.837	633.722	603.837	632.043	603.837	628.638	--	--	--	--	--	--
													603.846	633.163	603.846	632.466	603.846	628.911	--	--	--	--	--	--
													603.854	632.125	603.854	632.8	603.854	629.695	--	--	--	--	--	--
													603.862	631.086	603.862	633.133	603.862	630.478	--	--	--	--	--	--
													603.871	630.525	603.871	633.021	603.871	631.707	--	--	--	--	--	--
													603.879	630.726	603.879	632.658	603.879	632.433	--	--	--	--	--	--
													603.888	631.318	603.888	632.23	603.888	632.737	--	--	--	--	--	--
													603.896	631.91	603.896	631.803	603.896	633.041	--	--	--	--	--	--
													603.904	631.761	603.904	632.434	603.904	632.709	--	--	--	--	--	--
													603.913	631.555	603.913	633.139	603.913	632.247	--	--	--	--	--	--
													603.921	631.419	603.921	633.739	603.921	631.785	--	--	--	--	--	--
													603.93	631.283	603.93	634.34	603.93	631.323	--	--	--	--	--	--
													603.938	631.652	603.938	634.203	603.938	630.745	--	--	--	--	--	--
													603.946	631.888	603.946	633.972	603.946	630.562	--	--	--	--	--	--
													603.955	631.974	603.955	633.723	603.955	630.717	--	--	--	--	--	--
													603.963	632.061	603.963	633.474	603.963	630.872	--	--	--	--	--	--
													603.972	631.935	603.972	632.716	603.972	631.661	--	--	--	--	--	--
													603.98	631.488	603.98	632.128	603.98	631.898	--	--	--	--	--	--
													603.988	630.741	603.988	631.699	603.988	631.615	--	--	--	--	--	--
													603.997	629.99	603.997	631.378	603.997	631.339	--	--	--	--	--	--
													604.005	629.201	604.005	632.353	604.005	631.142	--	--	--	--	--	--
													604.014	629.018	604.014	633.612	604.014	631.268	--	--	--	--	--	--
													604.022	629.469	604.022	635.166	604.022	631.732	--	--	--	--	--	--
													604.03	629.989	604.03	636.508	604.03	632.046	--	--	--	--	--	--
													604.039	630.866	604.039	636.744	604.039	631.575	--	--	--	--	--	--
													604.047	631.534	604.047	636.274	604.047	631.236	--	--	--	--	--	--
													604.056	631.956	604.056	634.979	604.056	631.054	--	--	--	--	--	--
													604.064	632.191	604.064	633.86	604.064	631.039	--	--	--	--	--	--
													604.072	631.847	604.072	633.288	604.072	631.538	--	--	--	--	--	--
													604.081	631.253	604.081	632.894	604.081	631.804	--	--	--	--	--	--
													604.089	630.329	604.089	632.736	604.089	631.765	--	--	--	--	--	--
													604.098	629.615	604.098	632.27	604.098	631.824	--	--	--	--	--	--
													604.106	629.33	604.106	631.175	604.106	632.083	--	--	--	--	--	--
													604.114	629.364	604.114	630.449	604.114	632.342	--	--	--	--	--	--
													604.123	629.865	604.123	630.264	604.123	632.601	--	--	--	--	--	--
													604.131	630.191	604.131	630.624	604.131	632.561	--	--	--	--	--	--
													604.139	630.266	604.139	631.76	604.139	632.096	--	--	--	--	--	--
													604.148	630.045	604.148	632.645	604.148	631.694	--	--	--	--	--	--
													604.156	629.335	604.156	633.118	604.156	631.395	--	--	--	--	--	--
													604.165	628.793	604.165	633.231	604.165	631.244	--	--	--	--	--	--
													604.173	628.423	604.173	632.98	604.173	631.243	--	--	--	--	--	--
													604.181	628.314	604.181	632.875	604.181	630.966	--	--	--	--	--	--
													604.19	628.689	604.19	633.038	604.19	630.178	--	--	--	--	--	--
													604.198	629.089	604.198	632.953	604.198	629.638	--	--	--	--	--	--
													604.207	629.506	604.207	632.69	604.207	629.276	--	--	--	--	--	--
													604.215	629.83	604.215	632.28	604.215	629.452	--	--	--	--	--	--
													604.223	629.958	604.223	631.562	604.223	630.746	--	--	--	--	--	--
													604.232	630.142	604.232	631.015	604.232	631.642	--	--	--	--	--	--
													604.24	630.355	604.24	630.552	604.24	632.34	--	--	--	--	--	--
													604.249	630.568	604.249	630.164	604.249	632.753	--	--	--	--	--	--
													604.257	630.781	604.257	629.95	604.257	632.499	--	--	--	--	--	--
													604.265	630.833	604.265	630.185	604.265	632.309	--	--	--	--	--	--
													604.274	630.833	604.274	630.567	604.274	632.139	--	--	--	--	--	--
													604.282	630.833	604.282	631.051	604.282	631.88	--	--	--	--	--	--
													604.291	630.833	604.291	631.806	604.291	631.379	--	--	--	--	--	--
													604.299	630.869	604.299	632.06	604.299	630.807	--	--	--	--	--	--
													604.307	630.912	604.307	632.219	604.307	630.222	--	--	--	--	--	--
													604.316	631.057	604.316	632.151	604.316	629.718	--	--	--	--	--	--
													604.324	631.514	604.324	631.399	604.324	629.464	--	--	--	--	--	--
													604.333	631.892	604.333	631.119	604.333	629.919	--	--	--	--	--	--
													604.341	632.263	604.341	630.878	604.341	630.432	--	--	--	--	--	--
													604.349	632.403	604.349	630.813	604.349	630.944	--	--	--	--	--	--
													604.358	631.74	604.358	631.35	604.358	631.445	--	--	--	--	--	--
													604.366	631.119	604.366	631.3	604.366	631.063	--	--	--	--	--	--
													604.375	630.497	604.375	631.249	604.375	630.681	--	--	--	--	--	--
													604.383	629.959	604.383	631.024	604.383	630.265	--	--	--	--	--	--
													604.391	629.713	604.391	630.184	604.391	629.777	--	--	--	--	--	--
													604.4	629.123	604.4	630.073	604.4	629.826	--	--	--	--	--	--
													604.408	628.532	604.408	629.962	604.408	629.874	--	--	--	--	--	--
													604.417	628.109	604.417	629.96	604.417	629.988	--	--	--	--	--	--
													604.425	628.567	604.425	630.414	604.425	630.37	--	--	--	--	--	--
													604.433	629.441	604.433	630.626	604.433	630.578	--	--	--	--	--	--
													604.442	630.314	604.442	630.838	604.442	630.786	--	--	--	--	--	--
													604.45	631.137	604.45	630.999	604.45	630.994	--	--	--	--	--	--
													604.459	631.656	604.459	630.903	604.459	631.086	--	--	--	--	--	--
													604.467	632.113	604.467	630.868	604.467	630.868	--	--	--	--	--	--
													604.475	632.57	604.475	630.834	604.475	630.65	--	--	--	--	--	--
													604.484	632.871	604.484	630.923	604.484	630.422	--	--	--	--	--	--
													604.492	632.188	604.492	631.625	604.492	630.229	--	--	--	--	--	--
													604.501	631.614	604.501	631.947	604.501	630.227	--	--	--	--	--	--
													604.509	631.04	604.509	632.269	604.509	630.225	--	--	--	--	--	--
													604.517	630.554	604.517	632.569	604.517	630.245	--	--	--	--	--	--
													604.526	630.52	604.526	632.934	604.526	630.488	--	--	--	--	--	--
													604.534	630.136	604.534	633.603	604.534	630.778	--	--	--	--	--	--
													604.543	629.751	604.543	634.272	604.543	631.068	--	--	--	--	--	--
													604.551	629.345	604.551	634.853	604.551	631.284	--	--	--	--	--	--
													604.559	629.195	604.559	634.324	604.559	630.888	--	--	--	--	--	--
													604.568	629.457	604.568	633.659	604.568	630.649	--	--	--	--	--	--
													604.576	629.718	604.576	632.994	604.576	630.409	--	--	--	--	--	--
													604.585	630.019	604.585	632.349	604.585	630.225	--	--	--	--	--	--
													604.593	630.768	604.593	632.069	604.593	630.508	--	--	--	--	--	--
													604.601	631.439	604.601	631.82	604.601	630.585	--	--	--	--	--	--
													604.61	632.109	604.61	631.572	604.61	630.662	--	--	--	--	--	--
													604.618	632.733	604.618	631.325	604.618	630.725	--	--	--	--	--	--
													604.626	631.774	604.626	630.903	604.626	630.807	--	--	--	--	--	--
													604.635	630.6	604.635	630.397	604.635	631.022	--	--	--	--	--	--
													604.643	629.425	604.643	629.892	604.643	631.236	--	--	--	--	--	--
													604.652	628.273	604.652	629.413	604.652	631.457	--	--	--	--	--	--
													604.66	628.307	604.66	630.771	604.66	631.934	--	--	--	--	--	--
													604.668	628.381	604.668	632.276	604.668	632.395	--	--	--	--	--	--
													604.677	628.456	604.677	633.782	604.677	632.856	--	--	--	--	--	--
													604.685	628.531	604.685	635.285	604.685	633.315	--	--	--	--	--	--
													604.694	629.541	604.694	634.388	604.694	632.484	--	--	--	--	--	--
													604.702	630.633	604.702	633.375	604.702	631.605	--	--	--	--	--	--
													604.71	631.725	604.71	632.361	604.71	630.726	--	--	--	--	--	--
													604.719	632.817	604.719	631.347	604.719	629.848	--	--	--	--	--	--
													604.727	632.256	604.727	631.842	604.727	630.111	--	--	--	--	--	--
													604.736	631.67	604.736	632.356	604.736	630.395	--	--	--	--	--	--
													604.744	631.084	604.744	632.87	604.744	630.679	--	--	--	--	--	--
													604.752	630.518	604.752	633.326	604.752	631.008	--	--	--	--	--	--
													604.761	630.267	604.761	632.956	604.761	630.611	--	--	--	--	--	--
													604.769	630.019	604.769	632.579	604.769	630.164	--	--	--	--	--	--
													604.778	629.772	604.778	632.203	604.778	629.717	--	--	--	--	--	--
													604.786	629.473	604.786	631.818	604.786	629.234	--	--	--	--	--	--
													604.794	629.513	604.794	631.751	604.794	629.59	--	--	--	--	--	--
													604.803	629.589	604.803	631.705	604.803	630.008	--	--	--	--	--	--
													604.811	629.665	604.811	631.659	604.811	630.427	--	--	--	--	--	--
													604.82	629.797	604.82	631.657	604.82	630.688	--	--	--	--	--	--
													604.828	629.32	604.828	631.207	604.828	630.394	--	--	--	--	--	--
													604.836	628.779	604.836	630.709	604.836	630.091	--	--	--	--	--	--
													604.845	628.239	604.845	630.211	604.845	629.788	--	--	--	--	--	--
													604.853	627.789	604.853	629.774	604.853	629.711	--	--	--	--	--	--
													604.862	627.993	604.862	630.086	604.862	629.973	--	--	--	--	--	--
													604.87	628.248	604.87	630.464	604.87	630.226	--	--	--	--	--	--
													604.878	628.503	604.878	630.842	604.878	630.48	--	--	--	--	--	--
													604.887	628.795	604.887	631.182	604.887	630.676	--	--	--	--	--	--
													604.895	629.614	604.895	631.18	604.895	630.507	--	--	--	--	--	--
													604.904	630.494	604.904	631.14	604.904	630.301	--	--	--	--	--	--
													604.912	631.373	604.912	631.101	604.912	630.095	--	--	--	--	--	--
													604.92	632.022	604.92	631.085	604.92	630.119	--	--	--	--	--	--
													604.929	631.825	604.929	631.558	604.929	630.628	--	--	--	--	--	--
													604.937	631.531	604.937	632.101	604.937	631.18	--	--	--	--	--	--
													604.946	631.237	604.946	632.644	604.946	631.732	--	--	--	--	--	--
													604.954	631.24	604.954	632.701	604.954	631.583	--	--	--	--	--	--
													604.962	631.451	604.962	631.662	604.962	631.38	--	--	--	--	--	--
													604.971	631.668	604.971	630.483	604.971	631.239	--	--	--	--	--	--
													604.979	631.884	604.979	629.303	604.979	631.096	--	--	--	--	--	--
													604.988	631.359	604.988	628.867	604.988	631.326	--	--	--	--	--	--
													604.996	629.753	604.996	629.371	604.996	631.175	--	--	--	--	--	--
													605.004	627.991	605.004	630.004	605.004	630.923	--	--	--	--	--	--
													605.013	626.23	605.013	630.637	605.013	630.67	--	--	--	--	--	--
													605.021	625.027	605.021	630.746	605.021	630.627	--	--	--	--	--	--
													605.03	625.548	605.03	630.568	605.03	630.529	--	--	--	--	--	--
													605.038	626.42	605.038	630.354	605.038	630.407	--	--	--	--	--	--
													605.046	627.292	605.046	630.139	605.046	630.286	--	--	--	--	--	--
													605.055	628.202	605.055	630.236	605.055	629.776	--	--	--	--	--	--
													605.063	628.215	605.063	630.497	605.063	629.095	--	--	--	--	--	--
													605.072	628.008	605.072	630.79	605.072	628.381	--	--	--	--	--	--
													605.08	627.803	605.08	631.081	605.08	627.67	--	--	--	--	--	--
													605.088	627.724	605.088	631.204	605.088	627.426	--	--	--	--	--	--
													605.097	628.334	605.097	631.555	605.097	628.066	--	--	--	--	--	--
													605.105	629.128	605.105	631.968	605.105	628.943	--	--	--	--	--	--
													605.114	629.899	605.114	632.433	605.114	629.845	--	--	--	--	--	--
													605.122	630.479	605.122	633.358	605.122	630.978	--	--	--	--	--	--
													605.13	630.352	605.13	633.64	605.13	631.274	--	--	--	--	--	--
													605.139	630.019	605.139	633.734	605.139	631.327	--	--	--	--	--	--
													605.147	629.778	605.147	633.577	605.147	631.347	--	--	--	--	--	--
													605.155	629.914	605.155	632.392	605.155	631.229	--	--	--	--	--	--
													605.164	630.176	605.164	631.395	605.164	631.143	--	--	--	--	--	--
													605.172	630.478	605.172	630.458	605.172	631.067	--	--	--	--	--	--
													605.181	630.519	605.181	629.92	605.181	630.817	--	--	--	--	--	--
													605.189	629.925	605.189	630.349	605.189	630.143	--	--	--	--	--	--
													605.197	629.765	605.197	630.748	605.197	629.841	--	--	--	--	--	--
													605.206	629.752	605.206	631.135	605.206	629.666	--	--	--	--	--	--
													605.214	629.888	605.214	631.258	605.214	629.639	--	--	--	--	--	--
													605.223	630.259	605.223	630.963	605.223	629.848	--	--	--	--	--	--
													605.231	630.144	605.231	630.82	605.231	629.905	--	--	--	--	--	--
													605.239	629.851	605.239	630.732	605.239	629.906	--	--	--	--	--	--
													605.248	629.847	605.248	631.14	605.248	629.866	--	--	--	--	--	--
													605.256	630.152	605.256	632.076	605.256	629.782	--	--	--	--	--	--
													605.265	630.426	605.265	632.864	605.265	630.026	--	--	--	--	--	--
													605.273	630.689	605.273	633.593	605.273	630.399	--	--	--	--	--	--
													605.281	630.21	605.281	633.432	605.281	630.796	--	--	--	--	--	--
													605.29	629.193	605.29	632.624	605.29	631.211	--	--	--	--	--	--
													605.298	628.791	605.298	632.198	605.298	631.275	--	--	--	--	--	--
													605.307	628.645	605.307	631.93	605.307	631.192	--	--	--	--	--	--
													605.315	629.308	605.315	631.893	605.315	631.109	--	--	--	--	--	--
													605.323	630.358	605.323	631.967	605.323	631.025	--	--	--	--	--	--
													605.332	630.63	605.332	631.522	605.332	631.058	--	--	--	--	--	--
													605.34	630.559	605.34	630.848	605.34	631.141	--	--	--	--	--	--
													605.349	630.421	605.349	631.032	605.349	630.861	--	--	--	--	--	--
													605.357	630.264	605.357	631.469	605.357	630.474	--	--	--	--	--	--
													605.365	630.419	605.365	631.905	605.365	629.974	--	--	--	--	--	--
													605.374	630.719	605.374	632.341	605.374	629.421	--	--	--	--	--	--
													605.382	630.387	605.382	631.997	605.382	629.909	--	--	--	--	--	--
													605.391	629.961	605.391	631.537	605.391	630.552	--	--	--	--	--	--
													605.399	629.201	605.399	631.717	605.399	631.279	--	--	--	--	--	--
													605.407	628.277	605.407	632.212	605.407	632.046	--	--	--	--	--	--
													605.416	627.435	605.416	632.583	605.416	631.532	--	--	--	--	--	--
													605.424	626.596	605.424	632.95	605.424	630.976	--	--	--	--	--	--
													605.433	626.387	605.433	632.303	605.433	630.365	--	--	--	--	--	--
													605.441	626.576	605.441	631.13	605.441	629.776	--	--	--	--	--	--
													605.449	627.803	605.449	629.917	605.449	629.905	--	--	--	--	--	--
													605.458	629.031	605.458	628.704	605.458	630.034	--	--	--	--	--	--
													605.466	630.366	605.466	628.137	605.466	630.649	--	--	--	--	--	--
													605.475	631.528	605.475	628.033	605.475	631.547	--	--	--	--	--	--
													605.483	631.511	605.483	628.501	605.483	632.553	--	--	--	--	--	--
													605.491	631.495	605.491	628.969	605.491	633.558	--	--	--	--	--	--
													605.5	630.948	605.5	629.834	605.5	633.901	--	--	--	--	--	--
													605.508	630.326	605.508	630.723	605.508	633.811	--	--	--	--	--	--
													605.517	630.332	605.517	631.045	605.517	633.564	--	--	--	--	--	--
													605.525	630.339	605.525	631.367	605.525	633.317	--	--	--	--	--	--
													605.533	630.477	605.533	630.932	605.533	632.887	--	--	--	--	--	--
													605.542	630.599	605.542	630.311	605.542	632.426	--	--	--	--	--	--
													605.55	630.557	605.55	630.154	605.55	632.102	--	--	--	--	--	--
													605.559	630.516	605.559	629.997	605.559	631.777	--	--	--	--	--	--
													605.567	630.114	605.567	630.329	605.567	632.019	--	--	--	--	--	--
													605.575	629.392	605.575	630.588	605.575	632.294	--	--	--	--	--	--
													605.584	628.555	605.584	630.409	605.584	632.2	--	--	--	--	--	--
													605.592	627.718	605.592	630.23	605.592	632.107	--	--	--	--	--	--
													605.601	627.539	605.601	630.152	605.601	631.684	--	--	--	--	--	--
													605.609	627.807	605.609	630.547	605.609	631.648	--	--	--	--	--	--
													605.617	628.093	605.617	631.26	605.617	632.083	--	--	--	--	--	--
													605.626	628.38	605.626	631.974	605.626	632.517	--	--	--	--	--	--
													605.634	628.666	605.634	632.313	605.634	633.351	--	--	--	--	--	--
													605.642	629.292	605.642	632.347	605.642	633.519	--	--	--	--	--	--
													605.651	630.091	605.651	632.351	605.651	633.208	--	--	--	--	--	--
													605.659	630.89	605.659	632.356	605.659	632.898	--	--	--	--	--	--
													605.668	631.517	605.668	632.336	605.668	632.02	--	--	--	--	--	--
													605.676	631.342	605.676	632.071	605.676	631.143	--	--	--	--	--	--
													605.684	630.953	605.684	631.735	605.684	630.389	--	--	--	--	--	--
													605.693	630.564	605.693	631.399	605.693	629.634	--	--	--	--	--	--
													605.701	629.639	605.701	630.868	605.701	629.537	--	--	--	--	--	--
													605.71	629.255	605.71	630.31	605.71	630.126	--	--	--	--	--	--
													605.718	629.02	605.718	629.769	605.718	630.751	--	--	--	--	--	--
													605.726	628.784	605.726	629.228	605.726	631.376	--	--	--	--	--	--
													605.735	629.437	605.735	629.12	605.735	631.569	--	--	--	--	--	--
													605.743	630.411	605.743	629.945	605.743	631.692	--	--	--	--	--	--
													605.752	631.373	605.752	630.795	605.752	631.825	--	--	--	--	--	--
													605.76	632.334	605.76	631.644	605.76	631.958	--	--	--	--	--	--
													605.768	632.735	605.768	632.394	605.768	632.129	--	--	--	--	--	--
													605.777	632.183	605.777	632.347	605.777	631.874	--	--	--	--	--	--
													605.785	631.63	605.785	632.301	605.785	631.619	--	--	--	--	--	--
													605.794	631.078	605.794	632.255	605.794	631.363	--	--	--	--	--	--
													605.802	630.507	605.802	632.084	605.802	631.261	--	--	--	--	--	--
													605.81	630.345	605.81	631.484	605.81	631.73	--	--	--	--	--	--
													605.819	630.184	605.819	630.884	605.819	632.199	--	--	--	--	--	--
													605.827	630.022	605.827	630.285	605.827	632.668	--	--	--	--	--	--
													605.836	629.791	605.836	630.017	605.836	632.667	--	--	--	--	--	--
													605.844	629.46	605.844	630.57	605.844	631.646	--	--	--	--	--	--
													605.852	629.13	605.852	631.122	605.852	630.626	--	--	--	--	--	--
													605.861	628.799	605.861	631.675	605.861	629.605	--	--	--	--	--	--
													605.869	628.874	605.869	632.147	605.869	628.948	--	--	--	--	--	--
													605.878	629.248	605.878	632.44	605.878	628.911	--	--	--	--	--	--
													605.886	629.623	605.886	632.734	605.886	628.874	--	--	--	--	--	--
													605.894	629.997	605.894	633.027	605.894	628.837	--	--	--	--	--	--
													605.903	630.399	605.903	632.679	605.903	628.899	--	--	--	--	--	--
													605.911	630.865	605.911	631.706	605.911	628.973	--	--	--	--	--	--
													605.92	631.331	605.92	630.732	605.92	629.047	--	--	--	--	--	--
													605.928	631.797	605.928	629.759	605.928	629.121	--	--	--	--	--	--
													605.936	631.52	605.936	629.616	605.936	629.649	--	--	--	--	--	--
													605.945	630.671	605.945	630.123	605.945	630.498	--	--	--	--	--	--
													605.953	629.823	605.953	630.629	605.953	631.348	--	--	--	--	--	--
													605.962	628.974	605.962	631.135	605.962	632.198	--	--	--	--	--	--
													605.97	628.411	605.97	631.121	605.97	632.172	--	--	--	--	--	--
													605.978	627.914	605.978	630.782	605.978	631.662	--	--	--	--	--	--
													605.987	627.417	605.987	630.443	605.987	631.152	--	--	--	--	--	--
													605.995	626.92	605.995	630.105	605.995	630.642	--	--	--	--	--	--
													606.004	627.613	606.004	629.711	606.004	630.155	--	--	--	--	--	--
													606.012	629.087	606.012	629.209	606.012	629.608	--	--	--	--	--	--
													606.02	630.562	606.02	628.707	606.02	629.061	--	--	--	--	--	--
													606.029	632.036	606.029	628.205	606.029	628.514	--	--	--	--	--	--
													606.037	631.909	606.037	628.647	606.037	628.968	--	--	--	--	--	--
													606.046	631.226	606.046	629.694	606.046	629.735	--	--	--	--	--	--
													606.054	630.542	606.054	630.742	606.054	630.502	--	--	--	--	--	--
													606.062	629.859	606.062	631.79	606.062	631.268	--	--	--	--	--	--
													606.071	630.003	606.071	632.285	606.071	630.988	--	--	--	--	--	--
													606.079	630.174	606.079	632.171	606.079	630.484	--	--	--	--	--	--
													606.087	630.345	606.087	632.056	606.087	629.98	--	--	--	--	--	--
													606.096	630.512	606.096	631.827	606.096	629.484	--	--	--	--	--	--
													606.104	630.444	606.104	630.711	606.104	629.523	--	--	--	--	--	--
													606.113	630.198	606.113	629.773	606.113	629.979	--	--	--	--	--	--
													606.121	629.951	606.121	628.835	606.121	630.435	--	--	--	--	--	--
													606.129	629.731	606.129	628.206	606.129	630.787	--	--	--	--	--	--
													606.138	629.656	606.138	628.982	606.138	630.534	--	--	--	--	--	--
													606.146	629.621	606.146	629.918	606.146	630.102	--	--	--	--	--	--
													606.155	629.587	606.155	630.853	606.155	629.669	--	--	--	--	--	--
													606.163	629.198	606.163	631.501	606.163	629.669	--	--	--	--	--	--
													606.171	628.571	606.171	631.539	606.171	630.151	--	--	--	--	--	--
													606.18	628.463	606.18	631.616	606.18	630.173	--	--	--	--	--	--
													606.188	628.356	606.188	631.694	606.188	630.194	--	--	--	--	--	--
													606.197	628.759	606.197	631.666	606.197	629.529	--	--	--	--	--	--
													606.205	629.16	606.205	631.379	606.205	628.529	--	--	--	--	--	--
													606.213	628.877	606.213	630.991	606.213	628.131	--	--	--	--	--	--
													606.222	628.595	606.222	630.604	606.222	627.733	--	--	--	--	--	--
													606.23	628.047	606.23	630.792	606.23	628.155	--	--	--	--	--	--
													606.239	628.069	606.239	631.367	606.239	629.255	--	--	--	--	--	--
													606.247	628.856	606.247	631.801	606.247	630.274	--	--	--	--	--	--
													606.255	629.642	606.255	632.234	606.255	631.294	--	--	--	--	--	--
													606.264	630.403	606.264	632.267	606.264	631.886	--	--	--	--	--	--
													606.272	630.308	606.272	632.016	606.272	631.855	--	--	--	--	--	--
													606.281	629.428	606.281	631.725	606.281	631.481	--	--	--	--	--	--
													606.289	628.547	606.289	631.433	606.289	631.107	--	--	--	--	--	--
													606.297	628.48	606.297	630.985	606.297	630.452	--	--	--	--	--	--
													606.306	629.077	606.306	630.78	606.306	629.864	--	--	--	--	--	--
													606.314	630.018	606.314	630.858	606.314	629.438	--	--	--	--	--	--
													606.323	630.959	606.323	630.935	606.323	629.013	--	--	--	--	--	--
													606.331	630.393	606.331	631.228	606.331	629.627	--	--	--	--	--	--
													606.339	629.6	606.339	631.197	606.339	630.486	--	--	--	--	--	--
													606.348	628.868	606.348	630.823	606.348	631.385	--	--	--	--	--	--
													606.356	628.135	606.356	630.449	606.356	632.284	--	--	--	--	--	--
													606.365	629.183	606.365	630.197	606.365	631.969	--	--	--	--	--	--
													606.373	629.969	606.373	630.08	606.373	631.799	--	--	--	--	--	--
													606.381	630.412	606.381	630.085	606.381	631.83	--	--	--	--	--	--
													606.39	630.767	606.39	630.069	606.39	631.859	--	--	--	--	--	--
													606.398	629.54	606.398	629.688	606.398	631.848	--	--	--	--	--	--
													606.407	628.443	606.407	629.825	606.407	631.535	--	--	--	--	--	--
													606.415	627.466	606.415	630.444	606.415	630.94	--	--	--	--	--	--
													606.423	626.654	606.423	631.091	606.423	630.462	--	--	--	--	--	--
													606.432	626.705	606.432	631.882	606.432	630.595	--	--	--	--	--	--
													606.44	627.296	606.44	632.176	606.44	631.074	--	--	--	--	--	--
													606.449	628.389	606.449	632.008	606.449	631.874	--	--	--	--	--	--
													606.457	629.297	606.457	631.863	606.457	632.628	--	--	--	--	--	--
													606.465	629.705	606.465	631.781	606.465	633.256	--	--	--	--	--	--
													606.474	629.809	606.474	631.764	606.474	633.191	--	--	--	--	--	--
													606.482	629.633	606.482	631.807	606.482	632.486	--	--	--	--	--	--
													606.491	629.619	606.491	632.044	606.491	631.748	--	--	--	--	--	--
													606.499	629.872	606.499	632.601	606.499	630.957	--	--	--	--	--	--
													606.507	629.776	606.507	633.027	606.507	630.602	--	--	--	--	--	--
													606.516	629.361	606.516	633.333	606.516	630.645	--	--	--	--	--	--
													606.524	628.967	606.524	632.994	606.524	630.479	--	--	--	--	--	--
													606.533	628.595	606.533	631.972	606.533	630.093	--	--	--	--	--	--
													606.541	628.661	606.541	630.776	606.541	629.577	--	--	--	--	--	--
													606.549	629.123	606.549	629.421	606.549	628.941	--	--	--	--	--	--
													606.558	629.253	606.558	628.501	606.558	628.535	--	--	--	--	--	--
													606.566	629.159	606.566	627.874	606.566	628.285	--	--	--	--	--	--
													606.574	628.998	606.574	627.93	606.574	628.607	--	--	--	--	--	--
													606.583	628.778	606.583	628.596	606.583	629.441	--	--	--	--	--	--
													606.591	629.344	606.591	629.171	606.591	630.547	--	--	--	--	--	--
													606.6	630.238	606.6	629.709	606.6	631.767	--	--	--	--	--	--
													606.608	630.623	606.608	629.847	606.608	632.588	--	--	--	--	--	--
													606.616	630.558	606.616	629.634	606.616	633.057	--	--	--	--	--	--
													606.625	629.584	606.625	630.19	606.625	633.071	--	--	--	--	--	--
													606.633	628.404	606.633	630.92	606.633	632.983	--	--	--	--	--	--
													606.642	627.805	606.642	631.359	606.642	632.561	--	--	--	--	--	--
													606.65	627.71	606.65	631.547	606.65	631.847	--	--	--	--	--	--
													606.658	628.171	606.658	630.504	606.658	631.252	--	--	--	--	--	--
													606.667	628.676	606.667	629.363	606.667	630.667	--	--	--	--	--	--
													606.675	628.822	606.675	629.099	606.675	630.24	--	--	--	--	--	--
													606.684	628.658	606.684	629.588	606.684	629.953	--	--	--	--	--	--
													606.692	628.453	606.692	630.159	606.692	629.831	--	--	--	--	--	--
													606.7	628.247	606.7	630.731	606.7	629.709	--	--	--	--	--	--
													606.709	628.609	606.709	630.327	606.709	629.86	--	--	--	--	--	--
													606.717	629.384	606.717	629.269	606.717	630.169	--	--	--	--	--	--
													606.726	629.793	606.726	629.161	606.726	630.076	--	--	--	--	--	--
													606.734	630.202	606.734	629.053	606.734	629.984	--	--	--	--	--	--
													606.742	630.039	606.742	629.815	606.742	629.891	--	--	--	--	--	--
													606.751	629.483	606.751	631.048	606.751	629.988	--	--	--	--	--	--
													606.759	629.149	606.759	631.582	606.759	630.624	--	--	--	--	--	--
													606.768	628.815	606.768	632.117	606.768	631.26	--	--	--	--	--	--
													606.776	628.69	606.776	631.934	606.776	631.804	--	--	--	--	--	--
													606.784	628.843	606.784	631.446	606.784	632.066	--	--	--	--	--	--
													606.793	629.185	606.793	631.415	606.793	631.978	--	--	--	--	--	--
													606.801	629.526	606.801	631.385	606.801	631.89	--	--	--	--	--	--
													606.81	629.938	606.81	631.448	606.81	631.545	--	--	--	--	--	--
													606.818	630.219	606.818	631.398	606.818	631.039	--	--	--	--	--	--
													606.826	630.3	606.826	631.149	606.826	630.578	--	--	--	--	--	--
													606.835	630.381	606.835	630.9	606.835	630.117	--	--	--	--	--	--
													606.843	630.297	606.843	631.218	606.843	629.821	--	--	--	--	--	--
													606.852	629.856	606.852	631.817	606.852	629.907	--	--	--	--	--	--
													606.86	629.26	606.86	632.312	606.86	630.166	--	--	--	--	--	--
													606.868	628.663	606.868	632.807	606.868	630.426	--	--	--	--	--	--
													606.877	628.162	606.877	632.609	606.877	630.924	--	--	--	--	--	--
													606.885	628.157	606.885	632.137	606.885	630.934	--	--	--	--	--	--
													606.894	628.327	606.894	631.764	606.894	630.667	--	--	--	--	--	--
													606.902	628.497	606.902	631.392	606.902	630.401	--	--	--	--	--	--
													606.91	628.789	606.91	631.068	606.91	629.65	--	--	--	--	--	--
													606.919	629.133	606.919	631.202	606.919	629.464	--	--	--	--	--	--
													606.927	629.469	606.927	631.428	606.927	629.478	--	--	--	--	--	--
													606.936	629.805	606.936	631.653	606.936	629.492	--	--	--	--	--	--
													606.944	629.945	606.944	632.296	606.944	630.192	--	--	--	--	--	--
													606.952	630.629	606.952	631.829	606.952	630.453	--	--	--	--	--	--
													606.961	631.36	606.961	631.264	606.961	630.649	--	--	--	--	--	--
													606.969	632.091	606.969	630.698	606.969	630.845	--	--	--	--	--	--
													606.978	632.676	606.978	629.973	606.978	630.451	--	--	--	--	--	--
													606.986	631.781	606.986	629.888	606.986	630.247	--	--	--	--	--	--
													606.994	630.886	606.994	629.804	606.994	630.043	--	--	--	--	--	--
													607.003	629.991	607.003	629.719	607.003	629.838	--	--	--	--	--	--
													607.011	628.996	607.011	629.881	607.011	629.716	--	--	--	--	--	--
													607.02	628.281	607.02	629.955	607.02	629.333	--	--	--	--	--	--
													607.028	627.565	607.028	630.028	607.028	628.951	--	--	--	--	--	--
													607.036	626.849	607.036	630.101	607.036	628.568	--	--	--	--	--	--
													607.045	626.648	607.045	630.067	607.045	628.115	--	--	--	--	--	--
													607.053	627.031	607.053	630.413	607.053	627.782	--	--	--	--	--	--
													607.062	627.413	607.062	630.758	607.062	627.449	--	--	--	--	--	--
													607.07	627.796	607.07	631.104	607.07	627.116	--	--	--	--	--	--
													607.078	628.168	607.078	631.502	607.078	627.508	--	--	--	--	--	--
													607.087	628.597	607.087	632.156	607.087	628.66	--	--	--	--	--	--
													607.095	629.026	607.095	632.81	607.095	629.811	--	--	--	--	--	--
													607.103	629.455	607.103	633.463	607.103	630.963	--	--	--	--	--	--
													607.112	629.836	607.112	633.469	607.112	631.329	--	--	--	--	--	--
													607.12	630.035	607.12	632.738	607.12	630.889	--	--	--	--	--	--
													607.129	630.235	607.129	632.008	607.129	630.449	--	--	--	--	--	--
													607.137	630.435	607.137	631.277	607.137	630.008	--	--	--	--	--	--
													607.145	629.992	607.145	630.866	607.145	630.181	--	--	--	--	--	--
													607.154	629.189	607.154	630.655	607.154	630.729	--	--	--	--	--	--
													607.162	628.387	607.162	630.444	607.162	631.276	--	--	--	--	--	--
													607.171	627.584	607.171	630.233	607.171	631.824	--	--	--	--	--	--
													607.179	627.654	607.179	629.946	607.179	631.899	--	--	--	--	--	--
													607.187	628.084	607.187	629.681	607.187	631.699	--	--	--	--	--	--
													607.196	628.514	607.196	629.415	607.196	631.5	--	--	--	--	--	--
													607.204	628.945	607.204	629.15	607.204	631.3	--	--	--	--	--	--
													607.213	629.242	607.213	629.35	607.213	631.167	--	--	--	--	--	--
													607.221	629.693	607.221	629.564	607.221	631.206	--	--	--	--	--	--
													607.229	630.145	607.229	629.779	607.229	631.244	--	--	--	--	--	--
													607.238	630.597	607.238	629.993	607.238	631.283	--	--	--	--	--	--
													607.246	630.328	607.246	630.438	607.246	631.122	--	--	--	--	--	--
													607.255	629.615	607.255	630.711	607.255	630.789	--	--	--	--	--	--
													607.263	628.903	607.263	630.985	607.263	630.455	--	--	--	--	--	--
													607.271	628.223	607.271	631.136	607.271	630.082	--	--	--	--	--	--
													607.28	628.412	607.28	630.594	607.28	629.734	--	--	--	--	--	--
													607.288	628.838	607.288	630.329	607.288	629.598	--	--	--	--	--	--
													607.297	629.264	607.297	630.064	607.297	629.461	--	--	--	--	--	--
													607.305	629.603	607.305	629.955	607.305	629.403	--	--	--	--	--	--
													607.313	629.25	607.313	630.2	607.313	629.769	--	--	--	--	--	--
													607.322	628.745	607.322	630.331	607.322	630.186	--	--	--	--	--	--
													607.33	628.24	607.33	630.462	607.33	630.602	--	--	--	--	--	--
													607.339	627.886	607.339	630.414	607.339	631.17	--	--	--	--	--	--
													607.347	628.535	607.347	630.343	607.347	631.378	--	--	--	--	--	--
													607.355	629.464	607.355	630.418	607.355	631.305	--	--	--	--	--	--
													607.364	630.392	607.364	630.492	607.364	631.233	--	--	--	--	--	--
													607.372	631.039	607.372	630.774	607.372	631.01	--	--	--	--	--	--
													607.381	630.569	607.381	630.958	607.381	630.715	--	--	--	--	--	--
													607.389	629.809	607.389	631.003	607.389	630.467	--	--	--	--	--	--
													607.397	629.048	607.397	631.049	607.397	630.218	--	--	--	--	--	--
													607.406	628.407	607.406	630.927	607.406	629.707	--	--	--	--	--	--
													607.414	628.384	607.414	630.579	607.414	629.693	--	--	--	--	--	--
													607.423	628.549	607.423	630.198	607.423	629.934	--	--	--	--	--	--
													607.431	628.714	607.431	629.817	607.431	630.175	--	--	--	--	--	--
													607.439	629.024	607.439	629.495	607.439	630.994	--	--	--	--	--	--
													607.448	629.184	607.448	629.982	607.448	631.749	--	--	--	--	--	--
													607.456	629.271	607.456	630.733	607.456	632.389	--	--	--	--	--	--
													607.465	629.358	607.465	631.483	607.465	633.029	--	--	--	--	--	--
													607.473	629.105	607.473	632.54	607.473	633.089	--	--	--	--	--	--
													607.481	628.699	607.481	632.209	607.481	632.712	--	--	--	--	--	--
													607.49	628.273	607.49	631.423	607.49	632.245	--	--	--	--	--	--
													607.498	627.847	607.498	630.636	607.498	631.778	--	--	--	--	--	--
													607.507	628.047	607.507	629.575	607.507	631.586	--	--	--	--	--	--
													607.515	628.926	607.515	629.853	607.515	631.582	--	--	--	--	--	--
													607.523	629.981	607.523	630.523	607.523	631.625	--	--	--	--	--	--
													607.532	631.02	607.532	631.184	607.532	631.661	--	--	--	--	--	--
													607.54	631.517	607.54	631.595	607.54	631.49	--	--	--	--	--	--
													607.548	630.689	607.548	631.245	607.548	631.119	--	--	--	--	--	--
													607.557	629.514	607.557	630.694	607.557	630.696	--	--	--	--	--	--
													607.565	628.435	607.565	630.208	607.565	630.267	--	--	--	--	--	--
													607.574	627.904	607.574	630.087	607.574	629.801	--	--	--	--	--	--
													607.582	628.757	607.582	630.203	607.582	629.876	--	--	--	--	--	--
													607.59	629.941	607.59	630.375	607.59	630.079	--	--	--	--	--	--
													607.599	630.834	607.599	630.616	607.599	630.353	--	--	--	--	--	--
													607.607	630.943	607.607	631.046	607.607	630.814	--	--	--	--	--	--
													607.616	630.261	607.616	631.2	607.616	630.552	--	--	--	--	--	--
													607.624	629.409	607.624	631.295	607.624	630.135	--	--	--	--	--	--
													607.632	628.825	607.632	630.936	607.632	629.701	--	--	--	--	--	--
													607.641	628.66	607.641	629.871	607.641	629.241	--	--	--	--	--	--
													607.649	628.67	607.649	629.122	607.649	629.342	--	--	--	--	--	--
													607.658	628.714	607.658	628.434	607.658	629.551	--	--	--	--	--	--
													607.666	628.627	607.666	628.097	607.666	629.936	--	--	--	--	--	--
													607.674	628.413	607.674	628.096	607.674	630.489	--	--	--	--	--	--
													607.683	628.342	607.683	628.417	607.683	630.398	--	--	--	--	--	--
													607.691	628.296	607.691	628.792	607.691	630.198	--	--	--	--	--	--
													607.7	628.521	607.7	629.467	607.7	629.372	--	--	--	--	--	--
													607.708	628.905	607.708	630.315	607.708	628.184	--	--	--	--	--	--
													607.716	629.106	607.716	630.542	607.716	627.908	--	--	--	--	--	--
													607.725	629.28	607.725	630.679	607.725	627.766	--	--	--	--	--	--
													607.733	629.227	607.733	630.103	607.733	628.206	--	--	--	--	--	--
													607.742	629.101	607.742	629.295	607.742	628.837	--	--	--	--	--	--
													607.75	629.57	607.75	628.858	607.75	628.984	--	--	--	--	--	--
													607.758	630.113	607.758	628.468	607.758	629.071	--	--	--	--	--	--
													607.767	631.257	607.767	629.319	607.767	629.459	--	--	--	--	--	--
													607.775	632.488	607.775	630.347	607.775	629.89	--	--	--	--	--	--
													607.784	633.073	607.784	631.527	607.784	630.283	--	--	--	--	--	--
													607.792	633.592	607.792	632.723	607.792	630.672	--	--	--	--	--	--
													607.8	632.611	607.8	632.59	607.8	630.419	--	--	--	--	--	--
													607.809	631.626	607.809	632.453	607.809	630.163	--	--	--	--	--	--
													607.817	630.37	607.817	631.735	607.817	630.488	--	--	--	--	--	--
													607.826	629.138	607.826	631.037	607.826	630.886	--	--	--	--	--	--
													607.834	628.246	607.834	630.831	607.834	631.474	--	--	--	--	--	--
													607.842	627.355	607.842	630.625	607.842	632.061	--	--	--	--	--	--
													607.851	626.898	607.851	630.736	607.851	631.502	--	--	--	--	--	--
													607.859	626.706	607.859	630.719	607.859	630.948	--	--	--	--	--	--
													607.868	627.264	607.868	630.246	607.868	630.622	--	--	--	--	--	--
													607.876	627.822	607.876	629.773	607.876	630.296	--	--	--	--	--	--
													607.884	628.218	607.884	629.22	607.884	630.01	--	--	--	--	--	--
													607.893	628.655	607.893	628.961	607.893	629.601	--	--	--	--	--	--
													607.901	629.175	607.901	629.221	607.901	628.972	--	--	--	--	--	--
													607.91	629.694	607.91	629.481	607.91	628.344	--	--	--	--	--	--
													607.918	630.419	607.918	629.618	607.918	628.745	--	--	--	--	--	--
													607.926	630.623	607.926	629.438	607.926	629.184	--	--	--	--	--	--
													607.935	630.277	607.935	628.928	607.935	629.646	--	--	--	--	--	--
													607.943	629.93	607.943	628.419	607.943	630.107	--	--	--	--	--	--
													607.952	629.416	607.952	628.704	607.952	630.066	--	--	--	--	--	--
													607.96	629.271	607.96	629.226	607.96	629.42	--	--	--	--	--	--
													607.968	629.359	607.968	629.899	607.968	628.391	--	--	--	--	--	--
													607.977	629.449	607.977	630.566	607.977	627.378	--	--	--	--	--	--
													607.985	629.621	607.985	631.029	607.985	627.102	--	--	--	--	--	--
													607.994	629.951	607.994	631.587	607.994	628.059	--	--	--	--	--	--
													608.002	630.338	608.002	632.179	608.002	629.46	--	--	--	--	--	--
													608.01	630.722	608.01	632.712	608.01	630.794	--	--	--	--	--	--
													608.019	631.025	608.019	631.922	608.019	630.603	--	--	--	--	--	--
													608.027	629.997	608.027	630.91	608.027	629.6	--	--	--	--	--	--
													608.035	628.752	608.035	629.861	608.035	628.463	--	--	--	--	--	--
													608.044	627.505	608.044	628.898	608.044	627.401	--	--	--	--	--	--
													608.052	626.218	608.052	629.19	608.052	627.437	--	--	--	--	--	--
													608.061	626.709	608.061	629.821	608.061	627.812	--	--	--	--	--	--
													608.069	627.228	608.069	630.457	608.069	628.193	--	--	--	--	--	--
													608.077	627.759	608.077	631.094	608.077	628.594	--	--	--	--	--	--
													608.086	628.343	608.086	631.683	608.086	629.207	--	--	--	--	--	--
													608.094	628.429	608.094	631.889	608.094	629.667	--	--	--	--	--	--
													608.103	628.515	608.103	632.095	608.103	630.127	--	--	--	--	--	--
													608.111	628.57	608.111	632.216	608.111	630.587	--	--	--	--	--	--
													608.119	628.332	608.119	631.616	608.119	631.097	--	--	--	--	--	--
													608.128	627.996	608.128	630.983	608.128	631.772	--	--	--	--	--	--
													608.136	627.659	608.136	630.35	608.136	632.446	--	--	--	--	--	--
													608.145	627.415	608.145	629.798	608.145	632.992	--	--	--	--	--	--
													608.153	627.775	608.153	629.809	608.153	632.506	--	--	--	--	--	--
													608.161	628.108	608.161	629.848	608.161	631.745	--	--	--	--	--	--
													608.17	628.439	608.17	629.886	608.17	630.984	--	--	--	--	--	--
													608.178	628.829	608.178	629.868	608.178	630.331	--	--	--	--	--	--
													608.187	629.395	608.187	629.592	608.187	630.221	--	--	--	--	--	--
													608.195	629.808	608.195	629.381	608.195	630.046	--	--	--	--	--	--
													608.203	630.224	608.203	629.17	608.203	629.872	--	--	--	--	--	--
													608.212	630.408	608.212	628.966	608.212	629.597	--	--	--	--	--	--
													608.22	629.791	608.22	628.875	608.22	629.279	--	--	--	--	--	--
													608.229	629.373	608.229	628.833	608.229	629.241	--	--	--	--	--	--
													608.237	628.953	608.237	628.791	608.237	629.202	--	--	--	--	--	--
													608.245	628.573	608.245	628.789	608.245	629.304	--	--	--	--	--	--
													608.254	628.582	608.254	628.863	608.254	629.449	--	--	--	--	--	--
													608.262	628.668	608.262	628.904	608.262	629.406	--	--	--	--	--	--
													608.271	628.752	608.271	628.945	608.271	629.365	--	--	--	--	--	--
													608.279	629.022	608.279	629.004	608.279	629.165	--	--	--	--	--	--
													608.287	629.258	608.287	628.874	608.287	628.915	--	--	--	--	--	--
													608.296	629.387	608.296	628.704	608.296	628.745	--	--	--	--	--	--
													608.304	629.518	608.304	628.535	608.304	628.574	--	--	--	--	--	--
													608.313	629.462	608.313	628.325	608.313	628.348	--	--	--	--	--	--
													608.321	629.455	608.321	628.489	608.321	627.877	--	--	--	--	--	--
													608.329	629.451	608.329	628.657	608.329	627.403	--	--	--	--	--	--
													608.338	629.447	608.338	628.824	608.338	626.928	--	--	--	--	--	--
													608.346	629.353	608.346	629.226	608.346	626.794	--	--	--	--	--	--
													608.355	628.549	608.355	630.334	608.355	627.562	--	--	--	--	--	--
													608.363	627.746	608.363	631.443	608.363	628.331	--	--	--	--	--	--
													608.371	626.944	608.371	632.552	608.371	629.101	--	--	--	--	--	--
													608.38	626.547	608.38	633.088	608.38	629.409	--	--	--	--	--	--
													608.388	627.306	608.388	632.077	608.388	628.482	--	--	--	--	--	--
													608.397	628.064	608.397	631.067	608.397	627.555	--	--	--	--	--	--
													608.405	628.821	608.405	630.058	608.405	626.63	--	--	--	--	--	--
													608.413	629.589	608.413	629.231	608.413	626.327	--	--	--	--	--	--
													608.422	630.445	608.422	628.619	608.422	627.186	--	--	--	--	--	--
													608.43	631.303	608.43	628.006	608.43	628.046	--	--	--	--	--	--
													608.439	632.161	608.439	627.39	608.439	628.907	--	--	--	--	--	--
													608.447	632.302	608.447	627.134	608.447	629.351	--	--	--	--	--	--
													608.455	631.22	608.455	627.654	608.455	629.044	--	--	--	--	--	--
													608.464	630.137	608.464	628.175	608.464	628.735	--	--	--	--	--	--
													608.472	629.051	608.472	628.698	608.472	628.426	--	--	--	--	--	--
													608.481	628.774	608.481	629.294	608.481	628.542	--	--	--	--	--	--
													608.489	630.01	608.489	629.754	608.489	629.174	--	--	--	--	--	--
													608.497	631.249	608.497	630.213	608.497	629.806	--	--	--	--	--	--
													608.506	632.492	608.506	630.671	608.506	630.437	--	--	--	--	--	--
													608.514	632.826	608.514	630.948	608.514	630.178	--	--	--	--	--	--
													608.523	631.562	608.523	631.251	608.523	629.329	--	--	--	--	--	--
													608.531	630.296	608.531	631.555	608.531	628.479	--	--	--	--	--	--
													608.539	629.028	608.539	631.86	608.539	627.63	--	--	--	--	--	--
													608.548	628.406	608.548	632.048	608.548	628.274	--	--	--	--	--	--
													608.556	628.343	608.556	631.854	608.556	629.765	--	--	--	--	--	--
													608.564	628.279	608.564	631.659	608.564	631.256	--	--	--	--	--	--
													608.573	628.205	608.573	631.445	608.573	632.731	--	--	--	--	--	--
													608.581	628.27	608.581	630.489	608.581	632.865	--	--	--	--	--	--
													608.59	629.035	608.59	629.607	608.59	632.35	--	--	--	--	--	--
													608.598	629.803	608.598	628.725	608.598	631.833	--	--	--	--	--	--
													608.606	630.598	608.606	627.955	608.606	631.292	--	--	--	--	--	--
													608.615	630.915	608.615	628.233	608.615	630.634	--	--	--	--	--	--
													608.623	630.566	608.623	628.971	608.623	629.998	--	--	--	--	--	--
													608.632	630.216	608.632	629.709	608.632	629.363	--	--	--	--	--	--
													608.64	629.832	608.64	630.528	608.64	628.968	--	--	--	--	--	--
													608.648	629.383	608.648	631.008	608.648	629.455	--	--	--	--	--	--
													608.657	628.955	608.657	630.963	608.657	630.203	--	--	--	--	--	--
													608.665	628.527	608.665	630.916	608.665	630.95	--	--	--	--	--	--
													608.674	628.415	608.674	630.518	608.674	631.28	--	--	--	--	--	--
													608.682	628.969	608.682	629.644	608.682	630.874	--	--	--	--	--	--
													608.69	629.707	608.69	628.792	608.69	630.345	--	--	--	--	--	--
													608.699	630.444	608.699	627.939	608.699	629.818	--	--	--	--	--	--
													608.707	630.46	608.707	626.999	608.707	629.575	--	--	--	--	--	--
													608.716	629.54	608.716	627.002	608.716	629.596	--	--	--	--	--	--
													608.724	628.369	608.724	627.785	608.724	629.636	--	--	--	--	--	--
													608.732	627.198	608.732	628.571	608.732	629.677	--	--	--	--	--	--
													608.741	626.893	608.741	630.009	608.741	629.852	--	--	--	--	--	--
													608.749	627.539	608.749	630.877	608.749	629.717	--	--	--	--	--	--
													608.758	628.548	608.758	631.144	608.758	629.325	--	--	--	--	--	--
													608.766	629.556	608.766	631.411	608.766	628.932	--	--	--	--	--	--
													608.774	629.89	608.774	631.226	608.774	628.184	--	--	--	--	--	--
													608.783	629.892	608.783	630.538	608.783	628.057	--	--	--	--	--	--
													608.791	629.795	608.791	629.611	608.791	628.353	--	--	--	--	--	--
													608.8	629.698	608.8	628.684	608.8	628.651	--	--	--	--	--	--
													608.808	629.938	608.808	627.979	608.808	629.583	--	--	--	--	--	--
													608.816	629.961	608.816	628.091	608.816	630.08	--	--	--	--	--	--
													608.825	629.86	608.825	628.624	608.825	630.326	--	--	--	--	--	--
													608.833	629.727	608.833	629.152	608.833	630.546	--	--	--	--	--	--
													608.842	629.19	608.842	629.608	608.842	630.434	--	--	--	--	--	--
													608.85	628.779	608.85	629.907	608.85	630.353	--	--	--	--	--	--
													608.858	628.425	608.858	630.136	608.858	630.285	--	--	--	--	--	--
													608.867	628.24	608.867	630.438	608.867	630.097	--	--	--	--	--	--
													608.875	628.714	608.875	631.022	608.875	629.438	--	--	--	--	--	--
													608.884	629.022	608.884	631.244	608.884	629.043	--	--	--	--	--	--
													608.892	629.265	608.892	631.324	608.892	628.752	--	--	--	--	--	--
													608.9	629.308	608.9	631.217	608.9	628.607	--	--	--	--	--	--
													608.909	628.96	608.909	630.746	608.909	628.749	--	--	--	--	--	--
													608.917	628.475	608.917	630.275	608.917	629.442	--	--	--	--	--	--
													608.926	627.943	608.926	629.804	608.926	630.321	--	--	--	--	--	--
													608.934	627.466	608.934	629.442	608.934	631.311	--	--	--	--	--	--
													608.942	627.05	608.942	629.205	608.942	632.427	--	--	--	--	--	--
													608.951	626.921	608.951	629.47	608.951	632.033	--	--	--	--	--	--
													608.959	626.873	608.959	629.877	608.959	631.214	--	--	--	--	--	--
													608.968	627.012	608.968	630.496	608.968	630.064	--	--	--	--	--	--
													608.976	627.274	608.976	631.253	608.976	628.697	--	--	--	--	--	--
													608.984	627.836	608.984	631.973	608.984	628.457	--	--	--	--	--	--
													608.993	628.466	608.993	632.683	608.993	628.478	--	--	--	--	--	--
													609.001	628.356	609.001	632.823	609.001	628.785	--	--	--	--	--	--
													609.01	627.982	609.01	632.761	609.01	629.194	--	--	--	--	--	--
													609.018	626.944	609.018	631.955	609.018	629.093	--	--	--	--	--	--
													609.026	625.784	609.026	631.012	609.026	628.9	--	--	--	--	--	--
													609.035	625.465	609.035	630.137	609.035	628.94	--	--	--	--	--	--
													609.043	625.268	609.043	629.271	609.043	629.014	--	--	--	--	--	--
													609.051	626.052	609.051	629.06	609.051	629.374	--	--	--	--	--	--
													609.06	626.971	609.06	628.945	609.06	629.769	--	--	--	--	--	--
													609.068	627.815	609.068	629.554	609.068	629.669	--	--	--	--	--	--
													609.077	628.66	609.077	630.163	609.077	629.569	--	--	--	--	--	--
													609.085	629.25	609.085	630.857	609.085	629.427	--	--	--	--	--	--
													609.093	629.729	609.093	631.44	609.093	629.357	--	--	--	--	--	--
													609.102	629.684	609.102	631.302	609.102	629.747	--	--	--	--	--	--
													609.11	629.64	609.11	631.165	609.11	630.135	--	--	--	--	--	--
													609.119	628.977	609.119	630.318	609.119	630.123	--	--	--	--	--	--
													609.127	628.562	609.127	629.505	609.127	629.971	--	--	--	--	--	--
													609.135	628.889	609.135	628.885	609.135	629.516	--	--	--	--	--	--
													609.144	629.214	609.144	628.264	609.144	629.06	--	--	--	--	--	--
													609.152	629.214	609.152	627.689	609.152	630.036	--	--	--	--	--	--
													609.161	628.691	609.161	627.425	609.161	630.965	--	--	--	--	--	--
													609.169	627.432	609.169	627.606	609.169	631.785	--	--	--	--	--	--
													609.177	626.188	609.177	627.802	609.177	632.593	--	--	--	--	--	--
													609.186	625.876	609.186	629.161	609.186	632.424	--	--	--	--	--	--
													609.194	626.165	609.194	630.272	609.194	632.629	--	--	--	--	--	--
													609.203	626.948	609.203	631.179	609.203	633.139	--	--	--	--	--	--
													609.211	627.752	609.211	632.047	609.211	633.601	--	--	--	--	--	--
													609.219	628.961	609.219	632.15	609.219	633.16	--	--	--	--	--	--
													609.228	629.684	609.228	632.046	609.228	632.178	--	--	--	--	--	--
													609.236	630.183	609.236	631.848	609.236	630.946	--	--	--	--	--	--
													609.245	630.59	609.245	631.61	609.245	629.791	--	--	--	--	--	--
													609.253	629.997	609.253	630.935	609.253	629.463	--	--	--	--	--	--
													609.261	629.434	609.261	630.781	609.261	629.412	--	--	--	--	--	--
													609.27	628.878	609.27	630.739	609.27	629.421	--	--	--	--	--	--
													609.278	628.316	609.278	630.805	609.278	629.46	--	--	--	--	--	--
													609.287	627.712	609.287	631.668	609.287	629.709	--	--	--	--	--	--
													609.295	627.926	609.295	631.463	609.295	630.278	--	--	--	--	--	--
													609.303	628.174	609.303	631.213	609.303	630.862	--	--	--	--	--	--
													609.312	628.473	609.312	630.881	609.312	631.355	--	--	--	--	--	--
													609.32	628.97	609.32	630.142	609.32	631.366	--	--	--	--	--	--
													609.329	628.661	609.329	629.739	609.329	631.409	--	--	--	--	--	--
													609.337	628.352	609.337	629.336	609.337	631.451	--	--	--	--	--	--
													609.345	628.053	609.345	628.98	609.345	631.453	--	--	--	--	--	--
													609.354	627.854	609.354	628.965	609.354	631.026	--	--	--	--	--	--
													609.362	627.853	609.362	629.43	609.362	629.693	--	--	--	--	--	--
													609.371	627.852	609.371	629.894	609.371	628.361	--	--	--	--	--	--
													609.379	627.829	609.379	630.336	609.379	627.343	--	--	--	--	--	--
													609.387	627.69	609.387	630.567	609.387	627.775	--	--	--	--	--	--
													609.396	627.482	609.396	630.566	609.396	628.902	--	--	--	--	--	--
													609.404	627.275	609.404	630.565	609.404	630.03	--	--	--	--	--	--
													609.413	627.184	609.413	630.539	609.413	630.964	--	--	--	--	--	--
													609.421	627.469	609.421	630.218	609.421	631.199	--	--	--	--	--	--
													609.429	627.809	609.429	629.683	609.429	631.272	--	--	--	--	--	--
													609.438	628.149	609.438	629.149	609.438	631.346	--	--	--	--	--	--
													609.446	628.475	609.446	628.63	609.446	631.435	--	--	--	--	--	--
													609.455	628.815	609.455	628.639	609.455	631.653	--	--	--	--	--	--
													609.463	629.181	609.463	628.918	609.463	631.922	--	--	--	--	--	--
													609.471	629.547	609.471	629.196	609.471	632.191	--	--	--	--	--	--
													609.48	629.745	609.48	629.439	609.48	632.242	--	--	--	--	--	--
													609.488	629.424	609.488	629.531	609.488	631.62	--	--	--	--	--	--
													609.497	629.049	609.497	629.6	609.497	630.928	--	--	--	--	--	--
													609.505	628.673	609.505	629.668	609.505	630.235	--	--	--	--	--	--
													609.513	628.411	609.513	629.698	609.513	629.637	--	--	--	--	--	--
													609.522	628.563	609.522	629.267	609.522	630.387	--	--	--	--	--	--
													609.53	628.735	609.53	628.803	609.53	631.233	--	--	--	--	--	--
													609.538	628.906	609.538	628.34	609.538	632.075	--	--	--	--	--	--
													609.547	629.042	609.547	628.306	609.547	632.683	--	--	--	--	--	--
													609.555	629.496	609.555	629.316	609.555	631.541	--	--	--	--	--	--
													609.564	629.947	609.564	630.326	609.564	630.4	--	--	--	--	--	--
													609.572	630.398	609.572	631.337	609.572	629.26	--	--	--	--	--	--
													609.58	630.624	609.58	631.716	609.58	628.927	--	--	--	--	--	--
													609.589	630.291	609.589	630.999	609.589	629.934	--	--	--	--	--	--
													609.597	629.956	609.597	630.281	609.597	630.944	--	--	--	--	--	--
													609.606	629.622	609.606	629.564	609.606	631.955	--	--	--	--	--	--
													609.614	629.426	609.614	629.216	609.614	632.321	--	--	--	--	--	--
													609.622	629.267	609.622	629.413	609.622	632.044	--	--	--	--	--	--
													609.631	629.111	609.631	629.61	609.631	631.767	--	--	--	--	--	--
													609.639	628.955	609.639	629.806	609.639	631.488	--	--	--	--	--	--
													609.648	628.895	609.648	630.007	609.648	631.197	--	--	--	--	--	--
													609.656	628.972	609.656	630.15	609.656	630.87	--	--	--	--	--	--
													609.664	629.048	609.664	630.295	609.664	630.542	--	--	--	--	--	--
													609.673	629.124	609.673	630.442	609.673	630.215	--	--	--	--	--	--
													609.681	628.732	609.681	630.316	609.681	630.092	--	--	--	--	--	--
													609.69	628.035	609.69	629.967	609.69	630.115	--	--	--	--	--	--
													609.698	627.339	609.698	629.617	609.698	630.139	--	--	--	--	--	--
													609.706	626.642	609.706	629.267	609.706	630.164	--	--	--	--	--	--
													609.715	626.195	609.715	629.019	609.715	629.958	--	--	--	--	--	--
													609.723	625.842	609.723	628.792	609.723	629.53	--	--	--	--	--	--
													609.732	625.489	609.732	628.564	609.732	629.101	--	--	--	--	--	--
													609.74	625.135	609.74	628.334	609.74	628.671	--	--	--	--	--	--
													609.748	625.781	609.748	628.574	609.748	628.97	--	--	--	--	--	--
													609.757	626.921	609.757	629.063	609.757	629.613	--	--	--	--	--	--
													609.765	628.063	609.765	629.552	609.765	630.257	--	--	--	--	--	--
													609.774	629.205	609.774	630.019	609.774	630.868	--	--	--	--	--	--
													609.782	629.247	609.782	629.631	609.782	630.747	--	--	--	--	--	--
													609.79	628.843	609.79	629.066	609.79	630.582	--	--	--	--	--	--
													609.799	628.439	609.799	628.501	609.799	630.419	--	--	--	--	--	--
													609.807	628.048	609.807	628.008	609.807	630.278	--	--	--	--	--	--
													609.816	627.711	609.816	628.619	609.816	629.577	--	--	--	--	--	--
													609.824	627.374	609.824	629.498	609.824	628.659	--	--	--	--	--	--
													609.832	627.036	609.832	630.378	609.832	627.742	--	--	--	--	--	--
													609.841	626.834	609.841	631.351	609.841	626.984	--	--	--	--	--	--
													609.849	627.669	609.849	631.302	609.849	627.349	--	--	--	--	--	--
													609.858	628.705	609.858	630.932	609.858	627.927	--	--	--	--	--	--
													609.866	629.741	609.866	630.561	609.866	628.505	--	--	--	--	--	--
													609.874	630.322	609.874	629.862	609.874	629.116	--	--	--	--	--	--
													609.883	629.723	609.883	629.06	609.883	629.422	--	--	--	--	--	--
													609.891	628.989	609.891	628.308	609.891	629.661	--	--	--	--	--	--
													609.9	628.256	609.9	627.557	609.9	629.899	--	--	--	--	--	--
													609.908	627.544	609.908	626.89	609.908	629.862	--	--	--	--	--	--
													609.916	627.071	609.916	627.217	609.916	629.389	--	--	--	--	--	--
													609.925	626.631	609.925	627.678	609.925	628.878	--	--	--	--	--	--
													609.933	626.191	609.933	628.14	609.933	628.366	--	--	--	--	--	--
													609.942	626.396	609.942	629.248	609.942	628.293	--	--	--	--	--	--
													609.95	627.512	609.95	630.368	609.95	629.111	--	--	--	--	--	--
													609.958	628.688	609.958	631.471	609.958	629.995	--	--	--	--	--	--
													609.967	629.865	609.967	632.573	609.967	630.878	--	--	--	--	--	--
													609.975	630.737	609.975	632.73	609.975	631.122	--	--	--	--	--	--
													609.984	630.336	609.984	631.994	609.984	630.704	--	--	--	--	--	--
													609.992	629.888	609.992	631.231	609.992	630.266	--	--	--	--	--	--
													610	629.435	610	630.472	610	629.836	--	--	--	--	--	--
													610.009	628.891	610.009	629.813	610.009	629.563	--	--	--	--	--	--
													610.017	629.012	610.017	629.46	610.017	628.982	--	--	--	--	--	--
													610.025	629.134	610.025	629.109	610.025	628.402	--	--	--	--	--	--
													610.034	629.25	610.034	628.842	610.034	627.905	--	--	--	--	--	--
													610.042	629.302	610.042	628.93	610.042	627.779	--	--	--	--	--	--
													610.051	628.717	610.051	629.116	610.051	628.045	--	--	--	--	--	--
													610.059	628.132	610.059	629.302	610.059	628.309	--	--	--	--	--	--
													610.067	627.646	610.067	629.633	610.067	628.371	--	--	--	--	--	--
													610.076	627.399	610.076	630.248	610.076	628.101	--	--	--	--	--	--
													610.084	627.524	610.084	630.861	610.084	628.395	--	--	--	--	--	--
													610.093	627.649	610.093	631.474	610.093	628.69	--	--	--	--	--	--
													610.101	627.646	610.101	631.607	610.101	629.13	--	--	--	--	--	--
													610.109	627.598	610.109	631.207	610.109	629.596	--	--	--	--	--	--
													610.118	628.085	610.118	630.673	610.118	629.305	--	--	--	--	--	--
													610.126	628.573	610.126	630.141	610.126	629.012	--	--	--	--	--	--
													610.135	628.856	610.135	629.96	610.135	629.214	--	--	--	--	--	--
													610.143	628.878	610.143	629.986	610.143	629.787	--	--	--	--	--	--
													610.151	628.309	610.151	630.012	610.151	630.696	--	--	--	--	--	--
													610.16	627.74	610.16	630.037	610.16	631.604	--	--	--	--	--	--
													610.168	627.55	610.168	629.91	610.168	631.476	--	--	--	--	--	--
													610.177	627.546	610.177	629.663	610.177	630.732	--	--	--	--	--	--
													610.185	627.782	610.185	629.176	610.185	628.989	--	--	--	--	--	--
													610.193	628.017	610.193	628.689	610.193	627.245	--	--	--	--	--	--
													610.202	628.193	610.202	628.051	610.202	626.067	--	--	--	--	--	--
													610.21	628.318	610.21	627.687	610.21	625.554	--	--	--	--	--	--
													610.219	628.33	610.219	628.039	610.219	626.587	--	--	--	--	--	--
													610.227	628.367	610.227	628.432	610.227	627.619	--	--	--	--	--	--
													610.235	628.765	610.235	629.368	610.235	628.623	--	--	--	--	--	--
													610.244	629.339	610.244	629.9	610.244	629.277	--	--	--	--	--	--
													610.252	630.264	610.252	629.618	610.252	629.224	--	--	--	--	--	--
													610.261	631.053	610.261	629.178	610.261	629.158	--	--	--	--	--	--
													610.269	631.336	610.269	628.154	610.269	629.041	--	--	--	--	--	--
													610.277	631.298	610.277	627.635	610.277	629.005	--	--	--	--	--	--
													610.286	630.733	610.286	627.94	610.286	629.101	--	--	--	--	--	--
													610.294	630.203	610.294	628.614	610.294	629.347	--	--	--	--	--	--
													610.303	629.733	610.303	629.944	610.303	629.858	--	--	--	--	--	--
													610.311	629.081	610.311	630.772	610.311	630.141	--	--	--	--	--	--
													610.319	628.185	610.319	630.928	610.319	630.118	--	--	--	--	--	--
													610.328	627.223	610.328	630.775	610.328	629.82	--	--	--	--	--	--
													610.336	626.197	610.336	630.323	610.336	629.254	--	--	--	--	--	--
													610.345	626.114	610.345	630.176	610.345	628.79	--	--	--	--	--	--
													610.353	627.067	610.353	630.364	610.353	628.439	--	--	--	--	--	--
													610.361	628.064	610.361	630.388	610.361	628.273	--	--	--	--	--	--
													610.37	629.085	610.37	630.324	610.37	628.206	--	--	--	--	--	--
													610.378	629.404	610.378	630.261	610.378	628.476	--	--	--	--	--	--
													610.387	629.088	610.387	630.199	610.387	629.052	--	--	--	--	--	--
													610.395	629.099	610.395	630.113	610.395	629.478	--	--	--	--	--	--
													610.403	629.191	610.403	630.022	610.403	629.867	--	--	--	--	--	--
													610.412	629.003	610.412	630.024	610.412	630.071	--	--	--	--	--	--
													610.42	628.608	610.42	630.096	610.42	630.139	--	--	--	--	--	--
													610.429	627.855	610.429	630.526	610.429	630.029	--	--	--	--	--	--
													610.437	627.082	610.437	630.974	610.437	629.911	--	--	--	--	--	--
													610.445	626.882	610.445	631.052	610.445	629.321	--	--	--	--	--	--
													610.454	627.057	610.454	630.867	610.454	628.524	--	--	--	--	--	--
													610.462	627.513	610.462	630.317	610.462	628.428	--	--	--	--	--	--
													610.471	627.969	610.471	629.767	610.471	628.33	--	--	--	--	--	--
													610.479	628.243	610.479	629.29	610.479	628.338	--	--	--	--	--	--
													610.487	628.359	610.487	629.077	610.487	628.208	--	--	--	--	--	--
													610.496	628.265	610.496	629.564	610.496	627.492	--	--	--	--	--	--
													610.504	628.172	610.504	630.048	610.504	626.777	--	--	--	--	--	--
													610.512	627.842	610.512	630.728	610.512	626.772	--	--	--	--	--	--
													610.521	627.508	610.521	630.933	610.521	627.219	--	--	--	--	--	--
													610.529	627.303	610.529	630.302	610.529	627.946	--	--	--	--	--	--
													610.538	627.098	610.538	629.672	610.538	628.674	--	--	--	--	--	--
													610.546	627.695	610.546	628.622	610.546	629.613	--	--	--	--	--	--
													610.554	628.609	610.554	628.084	610.554	630.448	--	--	--	--	--	--
													610.563	629.592	610.563	628.075	610.563	631.144	--	--	--	--	--	--
													610.571	630.576	610.571	628.064	610.571	631.843	--	--	--	--	--	--
													610.58	630.746	610.58	629.183	610.58	631.728	--	--	--	--	--	--
													610.588	630.111	610.588	629.82	610.588	631.697	--	--	--	--	--	--
													610.596	629.198	610.596	630.143	610.596	631.777	--	--	--	--	--	--
													610.605	628.286	610.605	630.469	610.605	631.856	--	--	--	--	--	--
													610.613	627.182	610.613	629.399	610.613	631.645	--	--	--	--	--	--
													610.622	626.768	610.622	628.802	610.622	631.111	--	--	--	--	--	--
													610.63	626.485	610.63	628.326	610.63	630.525	--	--	--	--	--	--
													610.638	626.2	610.638	627.848	610.638	629.938	--	--	--	--	--	--
													610.647	626.529	610.647	628.138	610.647	630.12	--	--	--	--	--	--
													610.655	626.725	610.655	628.574	610.655	630.24	--	--	--	--	--	--
													610.664	626.919	610.664	629.01	610.664	630.36	--	--	--	--	--	--
													610.672	627.113	610.672	629.446	610.672	630.481	--	--	--	--	--	--
													610.68	627.629	610.68	629.545	610.68	630.237	--	--	--	--	--	--
													610.689	628.126	610.689	629.254	610.689	630.063	--	--	--	--	--	--
													610.697	628.623	610.697	628.964	610.697	629.889	--	--	--	--	--	--
													610.706	629.076	610.706	628.674	610.706	629.698	--	--	--	--	--	--
													610.714	628.344	610.714	628.411	610.714	629.087	--	--	--	--	--	--
													610.722	627.716	610.722	628.211	610.722	628.623	--	--	--	--	--	--
													610.731	627.086	610.731	628.011	610.731	628.157	--	--	--	--	--	--
													610.739	626.589	610.739	627.836	610.739	627.76	--	--	--	--	--	--
													610.748	627.404	610.748	628.179	610.748	628.084	--	--	--	--	--	--
													610.756	628.154	610.756	628.848	610.756	628.424	--	--	--	--	--	--
													610.764	628.906	610.764	629.516	610.764	628.765	--	--	--	--	--	--
													610.773	629.587	610.773	630.223	610.773	628.977	--	--	--	--	--	--
													610.781	629.874	610.781	630.763	610.781	628.126	--	--	--	--	--	--
													610.79	630.185	610.79	631.032	610.79	627.073	--	--	--	--	--	--
													610.798	630.495	610.798	631.302	610.798	626.02	--	--	--	--	--	--
													610.806	630.729	610.806	631.287	610.806	625.298	--	--	--	--	--	--
													610.815	630.451	610.815	630.192	610.815	626.583	--	--	--	--	--	--
													610.823	630.107	610.823	629.125	610.823	628.087	--	--	--	--	--	--
													610.832	629.763	610.832	628.057	610.832	629.592	--	--	--	--	--	--
													610.84	629.392	610.84	627.368	610.84	630.927	--	--	--	--	--	--
													610.848	628.832	610.848	627.76	610.848	631.207	--	--	--	--	--	--
													610.857	628.26	610.857	628.148	610.857	631.428	--	--	--	--	--	--
													610.865	627.69	610.865	628.537	610.865	631.65	--	--	--	--	--	--
													610.874	627.356	610.874	628.827	610.874	631.637	--	--	--	--	--	--
													610.882	628.011	610.882	628.938	610.882	631.42	--	--	--	--	--	--
													610.89	628.666	610.89	629.049	610.89	631.202	--	--	--	--	--	--
													610.899	629.321	610.899	629.161	610.899	630.982	--	--	--	--	--	--
													610.907	629.688	610.907	629.12	610.907	630.739	--	--	--	--	--	--
													610.916	629.375	610.916	628.867	610.916	630.166	--	--	--	--	--	--
													610.924	629.062	610.924	628.614	610.924	629.593	--	--	--	--	--	--
													610.932	628.75	610.932	628.36	610.932	629.022	--	--	--	--	--	--
													610.941	628.687	610.941	628.29	610.941	628.894	--	--	--	--	--	--
													610.949	628.97	610.949	628.518	610.949	629.462	--	--	--	--	--	--
													610.958	629.255	610.958	628.745	610.958	630.03	--	--	--	--	--	--
													610.966	629.54	610.966	628.971	610.966	630.598	--	--	--	--	--	--
													610.974	629.275	610.974	629.313	610.974	630.444	--	--	--	--	--	--
													610.983	628.367	610.983	629.851	610.983	629.506	--	--	--	--	--	--
													610.991	627.458	610.991	630.391	610.991	628.567	--	--	--	--	--	--
													610.999	626.547	610.999	630.933	610.999	627.627	--	--	--	--	--	--
													611.008	626.572	611.008	630.723	611.008	627.967	--	--	--	--	--	--
													611.016	627.456	611.016	629.724	611.016	629.3	--	--	--	--	--	--
													611.025	628.34	611.025	628.722	611.025	630.633	--	--	--	--	--	--
													611.033	629.226	611.033	627.718	611.033	631.965	--	--	--	--	--	--
													611.041	628.995	611.041	627.461	611.041	632.107	--	--	--	--	--	--
													611.05	628.177	611.05	627.892	611.05	631.862	--	--	--	--	--	--
													611.058	627.361	611.058	628.325	611.058	631.619	--	--	--	--	--	--
													611.067	626.545	611.067	628.76	611.067	631.38	--	--	--	--	--	--
													611.075	626.144	611.075	629.67	611.075	630.999	--	--	--	--	--	--
													611.083	625.593	611.083	630.611	611.083	630.044	--	--	--	--	--	--
													611.092	625.041	611.092	631.552	611.092	629.086	--	--	--	--	--	--
													611.1	624.491	611.1	632.455	611.1	628.104	--	--	--	--	--	--
													611.109	624.849	611.109	632.287	611.109	628.143	--	--	--	--	--	--
													611.117	625.585	611.117	631.774	611.117	628.682	--	--	--	--	--	--
													611.125	626.322	611.125	631.261	611.125	629.221	--	--	--	--	--	--
													611.134	627.034	611.134	630.795	611.134	629.673	--	--	--	--	--	--
													611.142	627.907	611.142	630.709	611.142	629.69	--	--	--	--	--	--
													611.151	628.849	611.151	630.707	611.151	629.639	--	--	--	--	--	--
													611.159	629.792	611.159	630.704	611.159	629.588	--	--	--	--	--	--
													611.167	630.639	611.167	630.774	611.167	629.599	--	--	--	--	--	--
													611.176	629.71	611.176	630.604	611.176	629.166	--	--	--	--	--	--
													611.184	628.408	611.184	630.358	611.184	628.616	--	--	--	--	--	--
													611.193	627.104	611.193	630.111	611.193	628.065	--	--	--	--	--	--
													611.201	625.993	611.201	629.505	611.201	627.482	--	--	--	--	--	--
													611.209	626.383	611.209	629.522	611.209	627.943	--	--	--	--	--	--
													611.218	626.969	611.218	629.663	611.218	628.557	--	--	--	--	--	--
													611.226	627.553	611.226	629.807	611.226	629.172	--	--	--	--	--	--
													611.235	627.69	611.235	630.34	611.235	630.257	--	--	--	--	--	--
													611.243	628.115	611.243	630.129	611.243	629.809	--	--	--	--	--	--
													611.251	628.574	611.251	629.856	611.251	629.238	--	--	--	--	--	--
													611.26	629.034	611.26	629.583	611.26	628.664	--	--	--	--	--	--
													611.268	629.716	611.268	629.454	611.268	626.866	--	--	--	--	--	--
													611.277	628.796	611.277	630.268	611.277	626.862	--	--	--	--	--	--
													611.285	627.865	611.285	631.088	611.285	626.873	--	--	--	--	--	--
													611.293	626.924	611.293	631.872	611.293	626.964	--	--	--	--	--	--
													611.302	625.945	611.302	632.104	611.302	628.091	--	--	--	--	--	--
													611.31	626.518	611.31	631.394	611.31	628.496	--	--	--	--	--	--
													611.319	627.093	611.319	630.685	611.319	628.901	--	--	--	--	--	--
													611.327	627.717	611.327	630.04	611.327	629.18	--	--	--	--	--	--
													611.335	628.434	611.335	629.636	611.335	629.052	--	--	--	--	--	--
													611.344	628.579	611.344	629.335	611.344	629.134	--	--	--	--	--	--
													611.352	628.724	611.352	629.034	611.352	629.217	--	--	--	--	--	--
													611.361	628.92	611.361	628.711	611.361	629.471	--	--	--	--	--	--
													611.369	629.042	611.369	628.572	611.369	629.869	--	--	--	--	--	--
													611.377	628.434	611.377	629.454	611.377	629.635	--	--	--	--	--	--
													611.386	627.825	611.386	630.337	611.386	629.399	--	--	--	--	--	--
													611.394	627.073	611.394	631.166	611.394	628.993	--	--	--	--	--	--
													611.403	626.49	611.403	631.571	611.403	628.579	--	--	--	--	--	--
													611.411	626.857	611.411	630.758	611.411	628.618	--	--	--	--	--	--
													611.419	627.225	611.419	629.943	611.419	628.657	--	--	--	--	--	--
													611.428	627.377	611.428	629.11	611.428	628.642	--	--	--	--	--	--
													611.436	627.295	611.436	628.637	611.436	628.568	--	--	--	--	--	--
													611.445	626.881	611.445	629.041	611.445	628.412	--	--	--	--	--	--
													611.453	626.469	611.453	629.446	611.453	628.257	--	--	--	--	--	--
													611.461	626.874	611.461	630.204	611.461	628.19	--	--	--	--	--	--
													611.47	627.311	611.47	630.661	611.47	628.266	--	--	--	--	--	--
													611.478	627.556	611.478	630.469	611.478	628.572	--	--	--	--	--	--
													611.486	627.793	611.486	630.272	611.486	628.884	--	--	--	--	--	--
													611.495	627.57	611.495	629.793	611.495	629.628	--	--	--	--	--	--
													611.503	627.599	611.503	629.591	611.503	630.195	--	--	--	--	--	--
													611.512	627.972	611.512	629.768	611.512	630.52	--	--	--	--	--	--
													611.52	628.358	611.52	629.849	611.52	630.782	--	--	--	--	--	--
													611.528	628.809	611.528	629.466	611.528	630.747	--	--	--	--	--	--
													611.537	629.143	611.537	629.027	611.537	630.711	--	--	--	--	--	--
													611.545	629.353	611.545	628.528	611.545	630.675	--	--	--	--	--	--
													611.554	629.438	611.554	628.382	611.554	630.556	--	--	--	--	--	--
													611.562	629.268	611.562	628.951	611.562	630.266	--	--	--	--	--	--
													611.57	629.263	611.57	629.485	611.57	629.978	--	--	--	--	--	--
													611.579	629.395	611.579	629.99	611.579	629.69	--	--	--	--	--	--
													611.587	629.663	611.587	630.05	611.587	629.489	--	--	--	--	--	--
													611.596	630.074	611.596	629.647	611.596	629.378	--	--	--	--	--	--
													611.604	630.229	611.604	628.952	611.604	629.341	--	--	--	--	--	--
													611.612	630.219	611.612	628.069	611.612	629.352	--	--	--	--	--	--
													611.621	630.241	611.621	627.869	611.621	629.427	--	--	--	--	--	--
													611.629	630.28	611.629	628.036	611.629	629.537	--	--	--	--	--	--
													611.638	630.075	611.638	628.688	611.638	629.851	--	--	--	--	--	--
													611.646	629.751	611.646	629.574	611.646	630.264	--	--	--	--	--	--
													611.654	629.125	611.654	629.715	611.654	630.556	--	--	--	--	--	--
													611.663	628.427	611.663	629.681	611.663	630.821	--	--	--	--	--	--
													611.671	627.909	611.671	629.425	611.671	630.327	--	--	--	--	--	--
													611.68	627.454	611.68	629.091	611.68	629.563	--	--	--	--	--	--
													611.688	627.455	611.688	628.805	611.688	628.822	--	--	--	--	--	--
													611.696	627.469	611.696	628.521	611.696	628.081	--	--	--	--	--	--
													611.705	628.213	611.705	628.287	611.705	627.534	--	--	--	--	--	--
													611.713	629.077	611.713	628.101	611.713	627.035	--	--	--	--	--	--
													611.722	629.536	611.722	628.149	611.722	626.536	--	--	--	--	--	--
													611.73	629.997	611.73	628.198	611.73	626.036	--	--	--	--	--	--
													611.738	629.246	611.738	628.51	611.738	626.909	--	--	--	--	--	--
													611.747	628.443	611.747	628.878	611.747	628.157	--	--	--	--	--	--
													611.755	627.967	611.755	629.28	611.755	629.803	--	--	--	--	--	--
													611.764	627.49	611.764	629.682	611.764	631.449	--	--	--	--	--	--
													611.772	628.036	611.772	629.686	611.772	631.558	--	--	--	--	--	--
													611.78	628.504	611.78	629.583	611.78	631.192	--	--	--	--	--	--
													611.789	628.787	611.789	629.388	611.789	630.388	--	--	--	--	--	--
													611.797	629.071	611.797	629.193	611.797	629.584	--	--	--	--	--	--
													611.806	628.255	611.806	629.304	611.806	629.147	--	--	--	--	--	--
													611.814	627.496	611.814	629.415	611.814	629.095	--	--	--	--	--	--
													611.822	626.773	611.822	629.528	611.822	629.284	--	--	--	--	--	--
													611.831	626.1	611.831	629.625	611.831	629.479	--	--	--	--	--	--
													611.839	626.175	611.839	629.493	611.839	629.788	--	--	--	--	--	--
													611.848	626.249	611.848	629.803	611.848	629.653	--	--	--	--	--	--
													611.856	626.324	611.856	630.242	611.856	629.389	--	--	--	--	--	--
													611.864	626.4	611.864	630.662	611.864	629.183	--	--	--	--	--	--
													611.873	626.476	611.873	630.973	611.873	629.353	--	--	--	--	--	--
													611.881	626.929	611.881	630.439	611.881	629.923	--	--	--	--	--	--
													611.89	627.406	611.89	629.85	611.89	630.52	--	--	--	--	--	--
													611.898	627.979	611.898	629.226	611.898	630.862	--	--	--	--	--	--
													611.906	628.893	611.906	628.484	611.906	630.14	--	--	--	--	--	--
													611.915	629.298	611.915	628.018	611.915	629.226	--	--	--	--	--	--
													611.923	629.705	611.923	627.552	611.923	628.311	--	--	--	--	--	--
													611.932	629.835	611.932	627.266	611.932	627.739	--	--	--	--	--	--
													611.94	629.314	611.94	627.568	611.94	628.173	--	--	--	--	--	--
													611.948	629.137	611.948	628.11	611.948	628.745	--	--	--	--	--	--
													611.957	628.958	611.957	628.652	611.957	629.317	--	--	--	--	--	--
													611.965	628.963	611.965	629.194	611.965	629.703	--	--	--	--	--	--
													611.973	629.272	611.973	629.607	611.973	629.676	--	--	--	--	--	--
													611.982	629.487	611.982	629.847	611.982	629.596	--	--	--	--	--	--
													611.99	629.702	611.99	630.088	611.99	629.515	--	--	--	--	--	--
													611.999	629.742	611.999	629.881	611.999	629.384	--	--	--	--	--	--
													612.007	629.303	612.007	629.245	612.007	629.11	--	--	--	--	--	--
													612.015	628.713	612.015	628.776	612.015	628.788	--	--	--	--	--	--
													612.024	628.124	612.024	628.306	612.024	628.467	--	--	--	--	--	--
													612.032	627.535	612.032	628.125	612.032	628.555	--	--	--	--	--	--
													612.041	627.119	612.041	627.639	612.041	628.972	--	--	--	--	--	--
													612.049	626.759	612.049	626.946	612.049	629.345	--	--	--	--	--	--
													612.057	626.399	612.057	626.254	612.057	629.72	--	--	--	--	--	--
													612.066	626.544	612.066	626.036	612.066	629.591	--	--	--	--	--	--
													612.074	627.041	612.074	626.662	612.074	629.361	--	--	--	--	--	--
													612.083	627.532	612.083	627.328	612.083	629.16	--	--	--	--	--	--
													612.091	628.025	612.091	627.996	612.091	628.959	--	--	--	--	--	--
													612.099	628.029	612.099	628.458	612.099	628.878	--	--	--	--	--	--
													612.108	627.774	612.108	629.019	612.108	628.544	--	--	--	--	--	--
													612.116	627.519	612.116	629.581	612.116	628.211	--	--	--	--	--	--
													612.125	627.264	612.125	630.141	612.125	627.88	--	--	--	--	--	--
													612.133	626.988	612.133	630.199	612.133	627.979	--	--	--	--	--	--
													612.141	626.759	612.141	629.816	612.141	628.625	--	--	--	--	--	--
													612.15	626.529	612.15	629.432	612.15	629.271	--	--	--	--	--	--
													612.158	626.299	612.158	629.049	612.158	629.917	--	--	--	--	--	--
													612.167	627.028	612.167	629.264	612.167	630.388	--	--	--	--	--	--
													612.175	628.154	612.175	629.822	612.175	630.659	--	--	--	--	--	--
													612.183	629.281	612.183	630.38	612.183	630.932	--	--	--	--	--	--
													612.192	630.409	612.192	630.937	612.192	631.205	--	--	--	--	--	--
													612.2	630.451	612.2	630.426	612.2	630.639	--	--	--	--	--	--
													612.209	630.223	612.209	629.527	612.209	629.852	--	--	--	--	--	--
													612.217	629.994	612.217	628.627	612.217	629.065	--	--	--	--	--	--
													612.225	629.764	612.225	627.728	612.225	628.277	--	--	--	--	--	--
													612.234	628.84	612.234	627.57	612.234	628.779	--	--	--	--	--	--
													612.242	627.823	612.242	627.546	612.242	629.506	--	--	--	--	--	--
													612.251	626.804	612.251	627.523	612.251	630.232	--	--	--	--	--	--
													612.259	625.784	612.259	627.499	612.259	630.959	--	--	--	--	--	--
													612.267	626.485	612.267	627.716	612.267	630.47	--	--	--	--	--	--
													612.276	627.243	612.276	627.95	612.276	629.917	--	--	--	--	--	--
													612.284	628.005	612.284	628.183	612.284	629.363	--	--	--	--	--	--
													612.293	628.756	612.293	628.421	612.293	628.824	--	--	--	--	--	--
													612.301	628.206	612.301	628.909	612.301	629.247	--	--	--	--	--	--
													612.309	627.653	612.309	629.398	612.309	629.672	--	--	--	--	--	--
													612.318	627.098	612.318	629.887	612.318	630.099	--	--	--	--	--	--
													612.326	626.573	612.326	630.282	612.326	630.494	--	--	--	--	--	--
													612.335	626.999	612.335	630.196	612.335	630.004	--	--	--	--	--	--
													612.343	627.426	612.343	630.112	612.343	629.512	--	--	--	--	--	--
													612.351	627.856	612.351	630.028	612.351	629.019	--	--	--	--	--	--
													612.36	628.234	612.36	629.95	612.36	628.479	--	--	--	--	--	--
													612.368	628.02	612.368	629.695	612.368	628.204	--	--	--	--	--	--
													612.377	627.805	612.377	629.439	612.377	627.929	--	--	--	--	--	--
													612.385	627.59	612.385	629.184	612.385	627.655	--	--	--	--	--	--
													612.393	627.414	612.393	628.957	612.393	627.709	--	--	--	--	--	--
													612.402	627.414	612.402	628.677	612.402	628.374	--	--	--	--	--	--
													612.41	627.413	612.41	628.396	612.41	629.039	--	--	--	--	--	--
													612.419	627.413	612.419	628.115	612.419	629.705	--	--	--	--	--	--
													612.427	627.542	612.427	628.106	612.427	630.407	--	--	--	--	--	--
													612.435	628.085	612.435	628.486	612.435	630.936	--	--	--	--	--	--
													612.444	628.629	612.444	628.865	612.444	631.465	--	--	--	--	--	--
													612.452	629.175	612.452	629.244	612.452	631.993	--	--	--	--	--	--
													612.46	629.402	612.46	629.365	612.46	631.87	--	--	--	--	--	--
													612.469	628.971	612.469	629.388	612.469	631.092	--	--	--	--	--	--
													612.477	628.539	612.477	629.41	612.477	630.313	--	--	--	--	--	--
													612.486	628.104	612.486	629.441	612.486	629.508	--	--	--	--	--	--
													612.494	628.145	612.494	629.293	612.494	628.643	--	--	--	--	--	--
													612.502	628.776	612.502	628.833	612.502	628.055	--	--	--	--	--	--
													612.511	629.408	612.511	628.372	612.511	627.469	--	--	--	--	--	--
													612.519	630.06	612.519	627.88	612.519	627.044	--	--	--	--	--	--
													612.528	630.071	612.528	627.471	612.528	627.284	--	--	--	--	--	--
													612.536	629.482	612.536	627.212	612.536	627.672	--	--	--	--	--	--
													612.544	628.892	612.544	626.953	612.544	628.058	--	--	--	--	--	--
													612.553	628.31	612.553	626.711	612.553	628.219	--	--	--	--	--	--
													612.561	628.099	612.561	626.693	612.561	628.302	--	--	--	--	--	--
													612.57	628.114	612.57	626.801	612.57	628.538	--	--	--	--	--	--
													612.578	628.129	612.578	626.909	612.578	628.776	--	--	--	--	--	--
													612.586	628.132	612.586	627.017	612.586	629.224	--	--	--	--	--	--
													612.595	627.945	612.595	627.759	612.595	629.642	--	--	--	--	--	--
													612.603	627.676	612.603	628.786	612.603	629.978	--	--	--	--	--	--
													612.612	627.407	612.612	629.815	612.612	630.314	--	--	--	--	--	--
													612.62	627.092	612.62	630.83	612.62	630.679	--	--	--	--	--	--
													612.628	627.265	612.628	629.781	612.628	631.154	--	--	--	--	--	--
													612.637	627.592	612.637	628.098	612.637	631.659	--	--	--	--	--	--
													612.645	627.92	612.645	626.413	612.645	632.164	--	--	--	--	--	--
													612.654	628.248	612.654	624.871	612.654	632.325	--	--	--	--	--	--
													612.662	628.632	612.662	625.387	612.662	632.071	--	--	--	--	--	--
													612.67	629.027	612.67	626.292	612.67	631.745	--	--	--	--	--	--
													612.679	629.412	612.679	627.163	612.679	631.432	--	--	--	--	--	--
													612.687	629.691	612.687	627.699	612.687	631.242	--	--	--	--	--	--
													612.696	629.306	612.696	627.39	612.696	630.993	--	--	--	--	--	--
													612.704	628.86	612.704	627.006	612.704	630.737	--	--	--	--	--	--
													612.712	628.455	612.712	626.688	612.712	630.472	--	--	--	--	--	--
													612.721	628.163	612.721	626.555	612.721	630.178	--	--	--	--	--	--
													612.729	628.331	612.729	626.817	612.729	629.951	--	--	--	--	--	--
													612.738	628.503	612.738	627.082	612.738	629.724	--	--	--	--	--	--
													612.746	628.599	612.746	627.322	612.746	629.505	--	--	--	--	--	--
													612.754	628.525	612.754	627.558	612.754	629.298	--	--	--	--	--	--
													612.763	627.463	612.763	628.166	612.763	629.09	--	--	--	--	--	--
													612.771	626.4	612.771	628.775	612.771	628.883	--	--	--	--	--	--
													612.78	625.405	612.78	629.499	612.78	628.848	--	--	--	--	--	--
													612.788	624.671	612.788	630.239	612.788	628.865	--	--	--	--	--	--
													612.796	625.184	612.796	630.639	612.796	628.54	--	--	--	--	--	--
													612.805	625.698	612.805	631.039	612.805	628.214	--	--	--	--	--	--
													612.813	626.373	612.813	631.366	612.813	627.653	--	--	--	--	--	--
													612.822	626.959	612.822	631.537	612.822	627.295	--	--	--	--	--	--
													612.83	627.079	612.83	631.242	612.83	627.869	--	--	--	--	--	--
													612.838	627.198	612.838	630.947	612.838	628.444	--	--	--	--	--	--
													612.847	627.052	612.847	630.369	612.847	629.09	--	--	--	--	--	--
													612.855	626.993	612.855	629.716	612.855	629.478	--	--	--	--	--	--
													612.864	627.168	612.864	628.923	612.864	629.259	--	--	--	--	--	--
													612.872	627.37	612.872	628.186	612.872	629.032	--	--	--	--	--	--
													612.88	627.767	612.88	627.854	612.88	628.74	--	--	--	--	--	--
													612.889	627.985	612.889	627.572	612.889	628.806	--	--	--	--	--	--
													612.897	627.911	612.897	627.371	612.897	629.455	--	--	--	--	--	--
													612.906	627.778	612.906	627.126	612.906	630.142	--	--	--	--	--	--
													612.914	627.503	612.914	626.776	612.914	630.92	--	--	--	--	--	--
													612.922	627.413	612.922	626.705	612.922	630.957	--	--	--	--	--	--
													612.931	627.542	612.931	626.959	612.931	630.121	--	--	--	--	--	--
													612.939	627.671	612.939	627.147	612.939	629.392	--	--	--	--	--	--
													612.947	627.801	612.947	627.258	612.947	628.788	--	--	--	--	--	--
													612.956	627.75	612.956	627.479	612.956	628.908	--	--	--	--	--	--
													612.964	627.544	612.964	627.794	612.964	629.65	--	--	--	--	--	--
													612.973	627.349	612.973	628.246	612.973	630.026	--	--	--	--	--	--
													612.981	627.161	612.981	628.777	612.981	630.195	--	--	--	--	--	--
													612.989	627.056	612.989	628.763	612.989	629.529	--	--	--	--	--	--
													612.998	627.003	612.998	628.413	612.998	628.348	--	--	--	--	--	--
													613.006	627.052	613.006	627.89	613.006	627.698	--	--	--	--	--	--
													613.015	627.123	613.015	627.326	613.015	627.171	--	--	--	--	--	--
													613.023	626.815	613.023	626.999	613.023	627.73	--	--	--	--	--	--
													613.031	626.342	613.031	626.774	613.031	628.759	--	--	--	--	--	--
													613.04	626.041	613.04	626.86	613.04	629.476	--	--	--	--	--	--
													613.048	625.741	613.048	626.95	613.048	630.189	--	--	--	--	--	--
													613.057	626.181	613.057	628.257	613.057	629.789	--	--	--	--	--	--
													613.065	626.773	613.065	629.831	613.065	629.044	--	--	--	--	--	--
													613.073	627.057	613.073	630.982	613.073	628.136	--	--	--	--	--	--
													613.082	627.342	613.082	632.135	613.082	627.227	--	--	--	--	--	--
													613.09	627.042	613.09	631.358	613.09	627.374	--	--	--	--	--	--
													613.099	626.681	613.099	630.419	613.099	627.694	--	--	--	--	--	--
													613.107	626.389	613.107	629.79	613.107	628.016	--	--	--	--	--	--
													613.115	626.097	613.115	629.16	613.115	628.339	--	--	--	--	--	--
													613.124	625.74	613.124	629.942	613.124	627.184	--	--	--	--	--	--
													613.132	625.233	613.132	630.719	613.132	626.056	--	--	--	--	--	--
													613.141	624.582	613.141	631.404	613.141	625.045	--	--	--	--	--	--
													613.149	623.956	613.149	632.043	613.149	624.081	--	--	--	--	--	--
													613.157	624.336	613.157	630.673	613.157	625.259	--	--	--	--	--	--
													613.166	625.062	613.166	629.381	613.166	626.519	--	--	--	--	--	--
													613.174	625.951	613.174	628.125	613.174	627.817	--	--	--	--	--	--
													613.183	626.733	613.183	627.045	613.183	629.023	--	--	--	--	--	--
													613.191	626.591	613.191	627.502	613.191	629.428	--	--	--	--	--	--
													613.199	626.277	613.199	627.632	613.199	629.633	--	--	--	--	--	--
													613.208	625.932	613.208	627.706	613.208	629.804	--	--	--	--	--	--
													613.216	625.702	613.216	627.552	613.216	629.925	--	--	--	--	--	--
													613.225	625.986	613.225	626.401	613.225	629.82	--	--	--	--	--	--
													613.233	626.575	613.233	625.636	613.233	629.666	--	--	--	--	--	--
													613.241	627.163	613.241	624.869	613.241	629.514	--	--	--	--	--	--
													613.25	627.75	613.25	624.508	613.25	629.51	--	--	--	--	--	--
													613.258	628.251	613.258	625.237	613.258	629.92	--	--	--	--	--	--
													613.267	628.426	613.267	625.889	613.267	630.371	--	--	--	--	--	--
													613.275	628.603	613.275	626.541	613.275	630.823	--	--	--	--	--	--
													613.283	628.658	613.283	627.023	613.283	630.837	--	--	--	--	--	--
													613.292	628.483	613.292	627.161	613.292	630.012	--	--	--	--	--	--
													613.3	628.299	613.3	627.248	613.3	629.137	--	--	--	--	--	--
													613.309	628.116	613.309	627.336	613.309	628.261	--	--	--	--	--	--
													613.317	627.842	613.317	627.576	613.317	627.898	--	--	--	--	--	--
													613.325	627.478	613.325	628.137	613.325	628.452	--	--	--	--	--	--
													613.334	627.135	613.334	628.798	613.334	629.205	--	--	--	--	--	--
													613.342	626.792	613.342	629.458	613.342	629.956	--	--	--	--	--	--
													613.351	627.207	613.351	629.36	613.351	630.417	--	--	--	--	--	--
													613.359	628.327	613.359	628.278	613.359	630.237	--	--	--	--	--	--
													613.367	629.449	613.367	627.094	613.367	629.921	--	--	--	--	--	--
													613.376	630.573	613.376	625.91	613.376	629.606	--	--	--	--	--	--
													613.384	631.026	613.384	625.776	613.384	629.587	--	--	--	--	--	--
													613.393	631.121	613.393	626.352	613.393	629.805	--	--	--	--	--	--
													613.401	631.225	613.401	626.932	613.401	630.029	--	--	--	--	--	--
													613.409	631.329	613.409	627.513	613.409	630.254	--	--	--	--	--	--
													613.418	630.369	613.418	628.426	613.418	629.77	--	--	--	--	--	--
													613.426	628.854	613.426	629.913	613.426	629.071	--	--	--	--	--	--
													613.434	627.338	613.434	631.399	613.434	628.371	--	--	--	--	--	--
													613.443	625.821	613.443	632.885	613.443	627.67	--	--	--	--	--	--
													613.451	626.103	613.451	632.795	613.451	627.434	--	--	--	--	--	--
													613.46	627.089	613.46	631.956	613.46	627.415	--	--	--	--	--	--
													613.468	628.076	613.468	631.117	613.468	627.396	--	--	--	--	--	--
													613.476	629.061	613.476	630.277	613.476	627.376	--	--	--	--	--	--
													613.485	629.257	613.485	629.425	613.485	627.609	--	--	--	--	--	--
													613.493	629.115	613.493	628.686	613.493	627.833	--	--	--	--	--	--
													613.502	628.974	613.502	627.946	613.502	628.058	--	--	--	--	--	--
													613.51	628.834	613.51	627.205	613.51	628.282	--	--	--	--	--	--
													613.518	628.133	613.518	627.406	613.518	627.879	--	--	--	--	--	--
													613.527	627.455	613.527	627.562	613.527	627.458	--	--	--	--	--	--
													613.535	626.776	613.535	627.719	613.535	627.035	--	--	--	--	--	--
													613.544	626.111	613.544	627.881	613.544	626.659	--	--	--	--	--	--
													613.552	626.067	613.552	628.455	613.552	627.813	--	--	--	--	--	--
													613.56	626.059	613.56	629.117	613.56	628.956	--	--	--	--	--	--
													613.569	626.05	613.569	629.777	613.569	630.1	--	--	--	--	--	--
													613.577	625.951	613.577	630.314	613.577	631.099	--	--	--	--	--	--
													613.586	625.217	613.586	629.567	613.586	630.871	--	--	--	--	--	--
													613.594	624.483	613.594	628.81	613.594	630.64	--	--	--	--	--	--
													613.602	623.747	613.602	628.054	613.602	630.41	--	--	--	--	--	--
													613.611	623.321	613.611	627.472	613.611	630.263	--	--	--	--	--	--
													613.619	624.067	613.619	627.567	613.619	630.461	--	--	--	--	--	--
													613.628	624.814	613.628	627.663	613.628	630.659	--	--	--	--	--	--
													613.636	625.563	613.636	627.761	613.636	630.858	--	--	--	--	--	--
													613.644	626.291	613.644	628.07	613.644	630.853	--	--	--	--	--	--
													613.653	626.944	613.653	628.827	613.653	630.326	--	--	--	--	--	--
													613.661	627.597	613.661	629.584	613.661	629.798	--	--	--	--	--	--
													613.67	628.252	613.67	630.339	613.67	629.268	--	--	--	--	--	--
													613.678	628.503	613.678	630.79	613.678	629.314	--	--	--	--	--	--
													613.686	628.161	613.686	630.877	613.686	630.383	--	--	--	--	--	--
													613.695	627.821	613.695	630.965	613.695	631.454	--	--	--	--	--	--
													613.703	627.482	613.703	631.054	613.703	632.528	--	--	--	--	--	--
													613.712	627.163	613.712	631.181	613.712	632.418	--	--	--	--	--	--
													613.72	626.687	613.72	631.252	613.72	631.052	--	--	--	--	--	--
													613.728	626.208	613.728	631.323	613.728	629.687	--	--	--	--	--	--
													613.737	625.728	613.737	631.393	613.737	628.322	--	--	--	--	--	--
													613.745	625.329	613.745	630.781	613.745	628.466	--	--	--	--	--	--
													613.754	625.206	613.754	629.647	613.754	629.565	--	--	--	--	--	--
													613.762	625.084	613.762	628.511	613.762	630.665	--	--	--	--	--	--
													613.77	624.979	613.77	627.373	613.77	631.763	--	--	--	--	--	--
													613.779	624.962	613.779	627.143	613.779	631.794	--	--	--	--	--	--
													613.787	624.841	613.787	627.429	613.787	631.256	--	--	--	--	--	--
													613.796	624.719	613.796	627.715	613.796	630.717	--	--	--	--	--	--
													613.804	624.593	613.804	627.982	613.804	630.116	--	--	--	--	--	--
													613.812	624.35	613.812	627.978	613.812	629.687	--	--	--	--	--	--
													613.821	624.068	613.821	627.897	613.821	629.395	--	--	--	--	--	--
													613.829	623.784	613.829	627.816	613.829	629.103	--	--	--	--	--	--
													613.838	623.439	613.838	627.813	613.838	628.868	--	--	--	--	--	--
													613.846	624.489	613.846	627.385	613.846	628.178	--	--	--	--	--	--
													613.854	625.867	613.854	626.839	613.854	627.369	--	--	--	--	--	--
													613.863	627.247	613.863	626.291	613.863	626.559	--	--	--	--	--	--
													613.871	628.73	613.871	625.554	613.871	625.843	--	--	--	--	--	--
													613.88	629.165	613.88	625.941	613.88	626.836	--	--	--	--	--	--
													613.888	629.487	613.888	626.456	613.888	627.993	--	--	--	--	--	--
													613.896	629.809	613.896	626.973	613.896	629.151	--	--	--	--	--	--
													613.905	629.898	613.905	627.804	613.905	630.097	--	--	--	--	--	--
													613.913	629.342	613.913	628.653	613.913	628.516	--	--	--	--	--	--
													613.921	628.786	613.921	629.5	613.921	626.932	--	--	--	--	--	--
													613.93	628.231	613.93	630.347	613.93	625.348	--	--	--	--	--	--
													613.938	627.924	613.938	630.968	613.938	624.13	--	--	--	--	--	--
													613.947	627.891	613.947	630.654	613.947	624.774	--	--	--	--	--	--
													613.955	627.857	613.955	630.34	613.955	625.418	--	--	--	--	--	--
													613.963	627.804	613.963	630.011	613.963	626.066	--	--	--	--	--	--
													613.972	627.631	613.972	629.608	613.972	626.67	--	--	--	--	--	--
													613.98	627.459	613.98	629.265	613.98	626.975	--	--	--	--	--	--
													613.989	627.287	613.989	628.921	613.989	627.279	--	--	--	--	--	--
													613.997	627.225	613.997	628.574	613.997	627.506	--	--	--	--	--	--
													614.005	627.509	614.005	628.536	614.005	627.673	--	--	--	--	--	--
													614.014	628.112	614.014	629.352	614.014	628.109	--	--	--	--	--	--
													614.022	628.713	614.022	630.168	614.022	628.546	--	--	--	--	--	--
													614.031	629.051	614.031	631.024	614.031	629.09	--	--	--	--	--	--
													614.039	628.416	614.039	631.384	614.039	629.392	--	--	--	--	--	--
													614.047	626.521	614.047	630.811	614.047	629.086	--	--	--	--	--	--
													614.056	624.628	614.056	630.237	614.056	628.78	--	--	--	--	--	--
													614.064	623.009	614.064	629.611	614.064	628.406	--	--	--	--	--	--
													614.073	622.719	614.073	629.164	614.073	628.002	--	--	--	--	--	--
													614.081	623.869	614.081	628.957	614.081	627.597	--	--	--	--	--	--
													614.089	625.018	614.089	628.751	614.089	627.192	--	--	--	--	--	--
													614.098	626.137	614.098	628.711	614.098	626.912	--	--	--	--	--	--
													614.106	626.646	614.106	628.21	614.106	627.296	--	--	--	--	--	--
													614.115	626.655	614.115	627.307	614.115	628.212	--	--	--	--	--	--
													614.123	626.666	614.123	626.385	614.123	629.115	--	--	--	--	--	--
													614.131	626.721	614.131	625.172	614.131	629.808	--	--	--	--	--	--
													614.14	627.485	614.14	625.285	614.14	629.651	--	--	--	--	--	--
													614.148	628.647	614.148	626.143	614.148	629.017	--	--	--	--	--	--
													614.157	629.736	614.157	627.07	614.157	628.383	--	--	--	--	--	--
													614.165	630.597	614.165	628.211	614.165	627.749	--	--	--	--	--	--
													614.173	629.45	614.173	628.863	614.173	627.279	--	--	--	--	--	--
													614.182	627.574	614.182	629.337	614.182	626.868	--	--	--	--	--	--
													614.19	625.736	614.19	629.748	614.19	626.652	--	--	--	--	--	--
													614.199	623.949	614.199	630.074	614.199	626.698	--	--	--	--	--	--
													614.207	625.171	614.207	630.032	614.207	627.109	--	--	--	--	--	--
													614.215	627.024	614.215	629.913	614.215	627.595	--	--	--	--	--	--
													614.224	629.092	614.224	629.85	614.224	627.768	--	--	--	--	--	--
													614.232	631.297	614.232	629.821	614.232	627.745	--	--	--	--	--	--
													614.241	630.759	614.241	629.106	614.241	627.38	--	--	--	--	--	--
													614.249	629.984	614.249	628.332	614.249	626.987	--	--	--	--	--	--
													614.257	628.898	614.257	627.486	614.257	626.684	--	--	--	--	--	--
													614.266	627.754	614.266	626.652	614.266	626.425	--	--	--	--	--	--
													614.274	628.079	614.274	627.801	614.274	627.562	--	--	--	--	--	--
													614.283	628.406	614.283	628.951	614.283	628.701	--	--	--	--	--	--
													614.291	628.851	614.291	630.21	614.291	630.002	--	--	--	--	--	--
													614.299	629.127	614.299	631.332	614.299	631.043	--	--	--	--	--	--
													614.308	628.005	614.308	631.323	614.308	629.956	--	--	--	--	--	--
													614.316	626.87	614.316	631.305	614.316	628.849	--	--	--	--	--	--
													614.325	625.67	614.325	631.242	614.325	627.66	--	--	--	--	--	--
													614.333	624.963	614.333	631.147	614.333	626.885	--	--	--	--	--	--
													614.341	626.162	614.341	630.934	614.341	627.718	--	--	--	--	--	--
													614.35	627.411	614.35	630.749	614.35	628.503	--	--	--	--	--	--
													614.358	628.751	614.358	630.619	614.358	629.2	--	--	--	--	--	--
													614.367	629.436	614.367	630.172	614.367	629.447	--	--	--	--	--	--
													614.375	628.598	614.375	628.987	614.375	628.645	--	--	--	--	--	--
													614.383	627.764	614.383	627.587	614.383	627.905	--	--	--	--	--	--
													614.392	626.933	614.392	626.005	614.392	627.218	--	--	--	--	--	--
													614.4	626.489	614.4	625.05	614.4	627.127	--	--	--	--	--	--
													614.408	626.634	614.408	625.052	614.408	627.945	--	--	--	--	--	--
													614.417	626.757	614.417	625.487	614.417	628.845	--	--	--	--	--	--
													614.425	626.871	614.425	626.084	614.425	629.777	--	--	--	--	--	--
													614.434	627.431	614.434	626.754	614.434	629.817	--	--	--	--	--	--
													614.442	628.45	614.442	627.498	614.442	628.936	--	--	--	--	--	--
													614.45	629.361	614.45	627.91	614.45	627.961	--	--	--	--	--	--
													614.459	630.263	614.459	628.291	614.459	626.977	--	--	--	--	--	--
													614.467	630.052	614.467	628.494	614.467	626.704	--	--	--	--	--	--
													614.476	629.074	614.476	628.583	614.476	626.938	--	--	--	--	--	--
													614.484	628.195	614.484	628.753	614.484	627.251	--	--	--	--	--	--
													614.492	627.314	614.492	628.923	614.492	627.565	--	--	--	--	--	--
													614.501	627.004	614.501	628.52	614.501	627.929	--	--	--	--	--	--
													614.509	626.925	614.509	627.864	614.509	628.256	--	--	--	--	--	--
													614.518	626.77	614.518	627.226	614.518	628.431	--	--	--	--	--	--
													614.526	626.615	614.526	626.588	614.526	628.607	--	--	--	--	--	--
													614.534	627.116	614.534	626.842	614.534	628.367	--	--	--	--	--	--
													614.543	627.822	614.543	627.293	614.543	628.099	--	--	--	--	--	--
													614.551	628.555	614.551	627.689	614.551	627.927	--	--	--	--	--	--
													614.56	629.289	614.56	628.086	614.56	627.754	--	--	--	--	--	--
													614.568	628.883	614.568	628.082	614.568	628.856	--	--	--	--	--	--
													614.576	628.421	614.576	628.029	614.576	630.075	--	--	--	--	--	--
													614.585	628.009	614.585	627.981	614.585	631.267	--	--	--	--	--	--
													614.593	627.595	614.593	627.933	614.593	632.461	--	--	--	--	--	--
													614.602	627.479	614.602	628.259	614.602	632.459	--	--	--	--	--	--
													614.61	627.133	614.61	628.673	614.61	632.433	--	--	--	--	--	--
													614.618	626.746	614.618	629.1	614.618	632.406	--	--	--	--	--	--
													614.627	626.402	614.627	629.528	614.627	632.25	--	--	--	--	--	--
													614.635	626.563	614.635	629.95	614.635	630.542	--	--	--	--	--	--
													614.644	626.97	614.644	630.233	614.644	628.902	--	--	--	--	--	--
													614.652	627.376	614.652	630.517	614.652	627.26	--	--	--	--	--	--
													614.66	627.713	614.66	630.627	614.66	626.075	--	--	--	--	--	--
													614.669	627.708	614.669	629.959	614.669	627.005	--	--	--	--	--	--
													614.677	627.613	614.677	629.434	614.677	627.827	--	--	--	--	--	--
													614.686	627.518	614.686	628.908	614.686	628.651	--	--	--	--	--	--
													614.694	627.55	614.694	628.698	614.694	629.117	--	--	--	--	--	--
													614.702	627.945	614.702	629.301	614.702	628.72	--	--	--	--	--	--
													614.711	628.382	614.711	629.873	614.711	628.44	--	--	--	--	--	--
													614.719	628.819	614.719	630.446	614.719	628.158	--	--	--	--	--	--
													614.728	628.85	614.728	630.441	614.728	628.134	--	--	--	--	--	--
													614.736	628.166	614.736	629.42	614.736	628.476	--	--	--	--	--	--
													614.744	627.453	614.744	628.364	614.744	628.775	--	--	--	--	--	--
													614.753	626.74	614.753	627.308	614.753	629.073	--	--	--	--	--	--
													614.761	626.466	614.761	626.471	614.761	629.519	--	--	--	--	--	--
													614.77	626.646	614.77	625.984	614.77	630.109	--	--	--	--	--	--
													614.778	626.818	614.778	625.523	614.778	630.694	--	--	--	--	--	--
													614.786	626.992	614.786	625.06	614.786	631.28	--	--	--	--	--	--
													614.795	626.631	614.795	625.309	614.795	631.065	--	--	--	--	--	--
													614.803	626.005	614.803	625.922	614.803	630.274	--	--	--	--	--	--
													614.812	625.379	614.812	626.534	614.812	629.483	--	--	--	--	--	--
													614.82	624.752	614.82	627.149	614.82	628.691	--	--	--	--	--	--
													614.828	624.466	614.828	627.523	614.828	628.739	--	--	--	--	--	--
													614.837	624.244	614.837	627.872	614.837	629.196	--	--	--	--	--	--
													614.845	624.022	614.845	628.221	614.845	629.655	--	--	--	--	--	--
													614.854	623.8	614.854	628.57	614.854	630.114	--	--	--	--	--	--
													614.862	624.702	614.862	628.585	614.862	630.498	--	--	--	--	--	--
													614.87	625.977	614.87	628.459	614.87	630.928	--	--	--	--	--	--
													614.879	627.253	614.879	628.333	614.879	631.356	--	--	--	--	--	--
													614.887	628.53	614.887	628.207	614.887	631.783	--	--	--	--	--	--
													614.895	628.897	614.895	628.574	614.895	632.03	--	--	--	--	--	--
													614.904	629.124	614.904	629.018	614.904	632.179	--	--	--	--	--	--
													614.912	629.35	614.912	629.464	614.912	632.33	--	--	--	--	--	--
													614.921	629.578	614.921	629.91	614.921	632.482	--	--	--	--	--	--
													614.929	628.662	614.929	629.877	614.929	631.936	--	--	--	--	--	--
													614.937	627.723	614.937	629.851	614.937	631.397	--	--	--	--	--	--
													614.946	626.783	614.946	629.825	614.946	630.857	--	--	--	--	--	--
													614.954	625.932	614.954	629.817	614.954	630.271	--	--	--	--	--	--
													614.963	626.032	614.963	629.983	614.963	629.216	--	--	--	--	--	--
													614.971	626.13	614.971	630.146	614.971	628.161	--	--	--	--	--	--
													614.979	626.228	614.979	630.309	614.979	627.104	--	--	--	--	--	--
													614.988	626.242	614.988	630.393	614.988	626.522	--	--	--	--	--	--
													614.996	625.914	614.996	630.135	614.996	628.047	--	--	--	--	--	--
													615.005	625.584	615.005	629.876	615.005	629.573	--	--	--	--	--	--
													615.013	625.253	615.013	629.616	615.013	631.1	--	--	--	--	--	--
													615.021	625.046	615.021	629.145	615.021	632.035	--	--	--	--	--	--
													615.03	625.15	615.03	628.181	615.03	631.531	--	--	--	--	--	--
													615.038	625.254	615.038	627.218	615.038	631.029	--	--	--	--	--	--
													615.047	625.358	615.047	626.257	615.047	630.53	--	--	--	--	--	--
													615.055	625.402	615.055	626.18	615.055	630.276	--	--	--	--	--	--
													615.063	625.39	615.063	627.394	615.063	630.308	--	--	--	--	--	--
													615.072	625.379	615.072	628.606	615.072	630.338	--	--	--	--	--	--
													615.08	625.37	615.08	629.819	615.08	630.367	--	--	--	--	--	--
													615.089	625.29	615.089	630.607	615.089	630.129	--	--	--	--	--	--
													615.097	625.086	615.097	631.055	615.097	629.661	--	--	--	--	--	--
													615.105	624.88	615.105	631.505	615.105	629.192	--	--	--	--	--	--
													615.114	624.674	615.114	631.958	615.114	628.722	--	--	--	--	--	--
													615.122	624.894	615.122	631.71	615.122	628.529	--	--	--	--	--	--
													615.131	625.429	615.131	630.905	615.131	628.472	--	--	--	--	--	--
													615.139	625.964	615.139	630.099	615.139	628.412	--	--	--	--	--	--
													615.147	626.494	615.147	629.286	615.147	628.33	--	--	--	--	--	--
													615.156	626.472	615.156	628.549	615.156	628.431	--	--	--	--	--	--
													615.164	626.239	615.164	627.859	615.164	628.7	--	--	--	--	--	--
													615.173	626.006	615.173	627.167	615.173	628.971	--	--	--	--	--	--
													615.181	625.835	615.181	626.461	615.181	629.266	--	--	--	--	--	--
													615.189	625.94	615.189	627.009	615.189	628.779	--	--	--	--	--	--
													615.198	626.075	615.198	627.865	615.198	628.094	--	--	--	--	--	--
													615.206	626.207	615.206	628.723	615.206	627.408	--	--	--	--	--	--
													615.215	626.239	615.215	629.601	615.215	626.8	--	--	--	--	--	--
													615.223	626.894	615.223	629.192	615.223	627.439	--	--	--	--	--	--
													615.231	627.62	615.231	628.657	615.231	628.188	--	--	--	--	--	--
													615.24	628.349	615.24	628.12	615.24	628.937	--	--	--	--	--	--
													615.248	629.125	615.248	627.578	615.248	629.567	--	--	--	--	--	--
													615.257	628.133	615.257	627.656	615.257	629.285	--	--	--	--	--	--
													615.265	627.139	615.265	627.734	615.265	629.003	--	--	--	--	--	--
													615.273	626.143	615.273	627.812	615.273	628.722	--	--	--	--	--	--
													615.282	625.33	615.282	627.931	615.282	628.381	--	--	--	--	--	--
													615.29	626.193	615.29	628.537	615.29	627.689	--	--	--	--	--	--
													615.299	627.058	615.299	629.145	615.299	626.996	--	--	--	--	--	--
													615.307	627.925	615.307	629.757	615.307	626.31	--	--	--	--	--	--
													615.315	628.64	615.315	630.052	615.315	626.08	--	--	--	--	--	--
													615.324	628.737	615.324	629.11	615.324	627.086	--	--	--	--	--	--
													615.332	628.834	615.332	628.167	615.332	628.092	--	--	--	--	--	--
													615.341	628.924	615.341	627.216	615.341	629.105	--	--	--	--	--	--
													615.349	628.994	615.349	626.303	615.349	629.921	--	--	--	--	--	--
													615.357	629.064	615.357	625.496	615.357	630.31	--	--	--	--	--	--
													615.366	629.135	615.366	624.687	615.366	630.698	--	--	--	--	--	--
													615.374	629.217	615.374	623.876	615.374	631.036	--	--	--	--	--	--
													615.382	628.956	615.382	624.313	615.382	630.779	--	--	--	--	--	--
													615.391	628.245	615.391	626.322	615.391	629.85	--	--	--	--	--	--
													615.399	627.533	615.399	628.334	615.399	628.92	--	--	--	--	--	--
													615.408	626.811	615.408	630.357	615.408	627.999	--	--	--	--	--	--
													615.416	626.483	615.416	631.141	615.416	627.439	--	--	--	--	--	--
													615.424	626.481	615.424	630.909	615.424	627.17	--	--	--	--	--	--
													615.433	626.48	615.433	630.676	615.433	626.901	--	--	--	--	--	--
													615.441	626.45	615.441	630.434	615.441	626.66	--	--	--	--	--	--
													615.45	626.256	615.45	629.818	615.45	626.958	--	--	--	--	--	--
													615.458	625.979	615.458	629.007	615.458	627.533	--	--	--	--	--	--
													615.466	625.705	615.466	628.193	615.466	628.109	--	--	--	--	--	--
													615.475	625.474	615.475	627.358	615.475	628.707	--	--	--	--	--	--
													615.483	625.991	615.483	627.144	615.483	628.932	--	--	--	--	--	--
													615.492	626.735	615.492	627.12	615.492	629.043	--	--	--	--	--	--
													615.5	627.461	615.5	627.103	615.5	629.128	--	--	--	--	--	--
													615.508	628.132	615.508	627.106	615.508	629.132	--	--	--	--	--	--
													615.517	627.949	615.517	627.11	615.517	629.565	--	--	--	--	--	--
													615.525	627.646	615.525	627.113	615.525	630.061	--	--	--	--	--	--
													615.534	627.398	615.534	627.138	615.534	630.615	--	--	--	--	--	--
													615.542	627.219	615.542	627.192	615.542	631.242	--	--	--	--	--	--
													615.55	626.156	615.55	627.405	615.55	630.584	--	--	--	--	--	--
													615.559	625.075	615.559	627.619	615.559	629.904	--	--	--	--	--	--
													615.567	623.976	615.567	627.758	615.567	629.151	--	--	--	--	--	--
													615.576	623.102	615.576	627.876	615.576	628.41	--	--	--	--	--	--
													615.584	624.525	615.584	628.219	615.584	628.19	--	--	--	--	--	--
													615.592	625.948	615.592	628.564	615.592	627.97	--	--	--	--	--	--
													615.601	627.294	615.601	628.982	615.601	627.836	--	--	--	--	--	--
													615.609	628.245	615.609	629.348	615.609	627.968	--	--	--	--	--	--
													615.618	627.696	615.618	629.453	615.618	629.078	--	--	--	--	--	--
													615.626	627.15	615.626	629.557	615.626	630.187	--	--	--	--	--	--
													615.634	626.688	615.634	629.635	615.634	631.237	--	--	--	--	--	--
													615.643	626.79	615.643	629.405	615.643	631.776	--	--	--	--	--	--
													615.651	628.133	615.651	628.498	615.651	631.187	--	--	--	--	--	--
													615.66	629.476	615.66	627.587	615.66	630.605	--	--	--	--	--	--
													615.668	630.821	615.668	626.667	615.668	630.043	--	--	--	--	--	--
													615.676	631.157	615.676	626.755	615.676	629.655	--	--	--	--	--	--
													615.685	630.115	615.685	628.222	615.685	629.504	--	--	--	--	--	--
													615.693	629.047	615.693	629.706	615.693	629.337	--	--	--	--	--	--
													615.702	627.944	615.702	631.213	615.702	629.151	--	--	--	--	--	--
													615.71	627.633	615.71	631.182	615.71	629.097	--	--	--	--	--	--
													615.718	628.014	615.718	629.803	615.718	629.159	--	--	--	--	--	--
													615.727	628.418	615.727	628.396	615.727	629.238	--	--	--	--	--	--
													615.735	628.834	615.735	626.971	615.735	629.327	--	--	--	--	--	--
													615.744	628.984	615.744	626.558	615.744	629.415	--	--	--	--	--	--
													615.752	628.988	615.752	626.703	615.752	629.504	--	--	--	--	--	--
													615.76	628.966	615.76	626.846	615.76	629.577	--	--	--	--	--	--
													615.769	628.939	615.769	626.99	615.769	629.647	--	--	--	--	--	--
													615.777	627.911	615.777	628.011	615.777	629.468	--	--	--	--	--	--
													615.786	626.56	615.786	629.317	615.786	629.208	--	--	--	--	--	--
													615.794	625.214	615.794	630.663	615.794	628.968	--	--	--	--	--	--
													615.802	623.867	615.802	632.009	615.802	628.728	--	--	--	--	--	--
													615.811	624.896	615.811	631.123	615.811	628.703	--	--	--	--	--	--
													615.819	626.303	615.819	629.886	615.819	628.702	--	--	--	--	--	--
													615.828	627.763	615.828	628.616	615.828	628.675	--	--	--	--	--	--
													615.836	629.223	615.836	627.346	615.836	628.648	--	--	--	--	--	--
													615.844	629.379	615.844	627.623	615.844	629.274	--	--	--	--	--	--
													615.853	629.489	615.853	627.964	615.853	629.94	--	--	--	--	--	--
													615.861	629.576	615.861	628.346	615.861	630.641	--	--	--	--	--	--
													615.869	629.623	615.869	628.742	615.869	631.256	--	--	--	--	--	--
													615.878	629.292	615.878	629.288	615.878	631.039	--	--	--	--	--	--
													615.886	628.965	615.886	629.779	615.886	630.807	--	--	--	--	--	--
													615.895	628.641	615.895	630.24	615.895	630.565	--	--	--	--	--	--
													615.903	628.315	615.903	630.445	615.903	630.101	--	--	--	--	--	--
													615.911	627.989	615.911	629.656	615.911	628.772	--	--	--	--	--	--
													615.92	627.651	615.92	628.9	615.92	627.418	--	--	--	--	--	--
													615.928	627.311	615.928	628.151	615.928	626.058	--	--	--	--	--	--
													615.937	627.157	615.937	627.667	615.937	625.496	--	--	--	--	--	--
													615.945	627.402	615.945	627.753	615.945	626.648	--	--	--	--	--	--
													615.953	627.633	615.953	627.834	615.953	627.816	--	--	--	--	--	--
													615.962	627.866	615.962	627.914	615.962	628.985	--	--	--	--	--	--
													615.97	627.629	615.97	628.067	615.97	629.611	--	--	--	--	--	--
													615.979	626.778	615.979	628.32	615.979	629.522	--	--	--	--	--	--
													615.987	625.944	615.987	628.586	615.987	629.426	--	--	--	--	--	--
													615.995	625.108	615.995	628.852	615.995	629.33	--	--	--	--	--	--
													616.004	625.052	616.004	629.071	616.004	629.143	--	--	--	--	--	--
													616.012	625.643	616.012	629.243	616.012	628.893	--	--	--	--	--	--
													616.021	626.235	616.021	629.402	616.021	628.66	--	--	--	--	--	--
													616.029	626.826	616.029	629.561	616.029	628.425	--	--	--	--	--	--
													616.037	627.808	616.037	629.388	616.037	627.745	--	--	--	--	--	--
													616.046	628.977	616.046	629.057	616.046	626.834	--	--	--	--	--	--
													616.054	630.14	616.054	628.734	616.054	625.921	--	--	--	--	--	--
													616.063	631.306	616.063	628.411	616.063	625.006	--	--	--	--	--	--
													616.071	630.903	616.071	628.544	616.071	625.266	--	--	--	--	--	--
													616.079	630.074	616.079	628.812	616.079	625.866	--	--	--	--	--	--
													616.088	629.25	616.088	629.081	616.088	626.465	--	--	--	--	--	--
													616.096	628.423	616.096	629.349	616.096	627.064	--	--	--	--	--	--
													616.105	628.197	616.105	628.56	616.105	627.812	--	--	--	--	--	--
													616.113	628.042	616.113	627.609	616.113	628.534	--	--	--	--	--	--
													616.121	627.885	616.121	626.658	616.121	629.259	--	--	--	--	--	--
													616.13	627.726	616.13	625.711	616.13	629.982	--	--	--	--	--	--
													616.138	627.39	616.138	625.356	616.138	629.618	--	--	--	--	--	--
													616.147	627.031	616.147	625.01	616.147	629.275	--	--	--	--	--	--
													616.155	626.674	616.155	624.665	616.155	628.932	--	--	--	--	--	--
													616.163	626.338	616.163	624.597	616.163	628.682	--	--	--	--	--	--
													616.172	626.161	616.172	626.551	616.172	629.114	--	--	--	--	--	--
													616.18	625.994	616.18	628.512	616.18	629.556	--	--	--	--	--	--
													616.189	625.827	616.189	630.474	616.189	629.998	--	--	--	--	--	--
													616.197	625.396	616.197	631.872	616.197	630.579	--	--	--	--	--	--
													616.205	624.113	616.205	631.452	616.205	631.601	--	--	--	--	--	--
													616.214	622.826	616.214	631.031	616.214	632.617	--	--	--	--	--	--
													616.222	621.538	616.222	630.609	616.222	633.635	--	--	--	--	--	--
													616.231	621.308	616.231	630.065	616.231	634.02	--	--	--	--	--	--
													616.239	623.011	616.239	629.294	616.239	633.252	--	--	--	--	--	--
													616.247	624.717	616.247	628.523	616.247	632.484	--	--	--	--	--	--
													616.256	626.425	616.256	627.75	616.256	631.715	--	--	--	--	--	--
													616.264	627.45	616.264	627.904	616.264	631.39	--	--	--	--	--	--
													616.273	627.711	616.273	629.102	616.273	631.567	--	--	--	--	--	--
													616.281	627.971	616.281	630.3	616.281	631.743	--	--	--	--	--	--
													616.289	628.231	616.289	631.5	616.289	631.919	--	--	--	--	--	--
													616.298	627.783	616.298	631.088	616.298	631.893	--	--	--	--	--	--
													616.306	626.837	616.306	629.547	616.306	631.724	--	--	--	--	--	--
													616.315	625.891	616.315	628.004	616.315	631.555	--	--	--	--	--	--
													616.323	624.945	616.323	626.458	616.323	631.384	--	--	--	--	--	--
													616.331	625.699	616.331	626.85	616.331	631.029	--	--	--	--	--	--
													616.34	627.159	616.34	628.051	616.34	630.6	--	--	--	--	--	--
													616.348	628.619	616.348	629.251	616.348	630.173	--	--	--	--	--	--
													616.356	630.074	616.356	630.45	616.356	629.744	--	--	--	--	--	--
													616.365	629.48	616.365	629.882	616.365	630.443	--	--	--	--	--	--
													616.373	628.449	616.373	628.938	616.373	631.383	--	--	--	--	--	--
													616.382	627.418	616.382	627.994	616.382	632.321	--	--	--	--	--	--
													616.39	626.392	616.39	627.061	616.39	633.26	--	--	--	--	--	--
													616.398	626.172	616.398	627.662	616.398	632.265	--	--	--	--	--	--
													616.407	626.002	616.407	628.357	616.407	631.154	--	--	--	--	--	--
													616.415	625.833	616.415	629.055	616.415	630.044	--	--	--	--	--	--
													616.424	625.707	616.424	629.644	616.424	629.011	--	--	--	--	--	--
													616.432	626.222	616.432	628.87	616.432	629.26	--	--	--	--	--	--
													616.44	626.738	616.44	628.095	616.44	629.507	--	--	--	--	--	--
													616.449	627.253	616.449	627.32	616.449	629.753	--	--	--	--	--	--
													616.457	627.52	616.457	626.904	616.457	630.142	--	--	--	--	--	--
													616.466	626.671	616.466	628.094	616.466	631.091	--	--	--	--	--	--
													616.474	625.823	616.474	629.283	616.474	632.041	--	--	--	--	--	--
													616.482	624.976	616.482	630.469	616.482	632.991	--	--	--	--	--	--
													616.491	624.74	616.491	630.988	616.491	633.542	--	--	--	--	--	--
													616.499	625.931	616.499	629.958	616.499	633.199	--	--	--	--	--	--
													616.508	627.121	616.508	628.929	616.508	632.856	--	--	--	--	--	--
													616.516	628.31	616.516	627.9	616.516	632.514	--	--	--	--	--	--
													616.524	628.536	616.524	627.25	616.524	631.997	--	--	--	--	--	--
													616.533	627.434	616.533	627.095	616.533	631.235	--	--	--	--	--	--
													616.541	626.332	616.541	626.94	616.541	630.473	--	--	--	--	--	--
													616.55	625.231	616.55	626.788	616.55	629.713	--	--	--	--	--	--
													616.558	625.13	616.558	627.117	616.558	629.25	--	--	--	--	--	--
													616.566	625.886	616.566	627.873	616.566	629.058	--	--	--	--	--	--
													616.575	626.639	616.575	628.627	616.575	628.864	--	--	--	--	--	--
													616.583	627.392	616.583	629.381	616.583	628.669	--	--	--	--	--	--
													616.592	627.263	616.592	629.517	616.592	628.681	--	--	--	--	--	--
													616.6	626.677	616.6	629.337	616.6	628.78	--	--	--	--	--	--
													616.608	626.091	616.608	629.156	616.608	628.88	--	--	--	--	--	--
													616.617	625.506	616.617	628.975	616.617	628.981	--	--	--	--	--	--
													616.625	625.773	616.625	628.094	616.625	629.475	--	--	--	--	--	--
													616.634	626.28	616.634	627.013	616.634	630.08	--	--	--	--	--	--
													616.642	626.786	616.642	625.934	616.642	630.685	--	--	--	--	--	--
													616.65	627.291	616.65	624.856	616.65	631.289	--	--	--	--	--	--
													616.659	627.937	616.659	625.825	616.659	631.101	--	--	--	--	--	--
													616.667	628.598	616.667	627.015	616.667	630.828	--	--	--	--	--	--
													616.676	629.258	616.676	628.204	616.676	630.555	--	--	--	--	--	--
													616.684	629.86	616.684	629.372	616.684	630.28	--	--	--	--	--	--
													616.692	628.2	616.692	629.691	616.692	629.941	--	--	--	--	--	--
													616.701	626.543	616.701	630.009	616.701	629.602	--	--	--	--	--	--
													616.709	624.889	616.709	630.325	616.709	629.264	--	--	--	--	--	--
													616.718	623.545	616.718	630.592	616.718	628.938	--	--	--	--	--	--
													616.726	623.944	616.726	630.571	616.726	628.695	--	--	--	--	--	--
													616.734	624.341	616.734	630.549	616.734	628.452	--	--	--	--	--	--
													616.743	624.737	616.743	630.527	616.743	628.21	--	--	--	--	--	--
													616.751	624.929	616.751	630.391	616.751	628.328	--	--	--	--	--	--
													616.76	624.622	616.76	630.018	616.76	629.411	--	--	--	--	--	--
													616.768	624.317	616.768	629.648	616.768	630.492	--	--	--	--	--	--
[truncated: 45,670 more rows]

## Sheet: Fig. 3
Fig. 3a			L-NF		meso-NF		Fig. 3b			L-NF (real data)		meso-NF (real data)		L-NF (fitted data)		meso-NF (fitted data)		Fig. 3c			Down			Up			Fig. 3d			L-NF / S-NEA 2D / 3D		Meso-NF / S-NEA 2D / 3D		L-NF / 3D		Meso-NF / 3D		Fig. 3e			L-NF/S-NEA 2D/3D (theoretical)		L-NF/3D (theoretical)		L-NF/S-NEA 2D/3D (experimental)		L-NF/3D (experimental)		Fig. 3e
LSV		Potential (V vs. RHE)	Current density mA cm-2	Potential (V vs. RHE)	Current density mA cm-2		Overpotential		Log j / mA cm-2	Overpotential V	Log j / mA cm-2	Overpotential V	Log j / mA cm-2	Overpotential V	Log j / mA cm-2	Overpotential V		mCP-Afm		Bias (V)	Current (nA)	error (%)	Bias (V)	Current (nA)	error (%)		LSV		Potential (V vs. RHE)	Photocurrent density mA cm-2	Potential (V vs. RHE)	Photocurrent density mA cm-2	Potential (V vs. RHE)	Photocurrent density mA cm-2	Potential (V vs. RHE)	Photocurrent density mA cm-2		GC		Time (h)	Oxygen evolution mmol	Time (h)	Oxygen evolution mmol	Time (h)	Oxygen evolution mmol	Time (h)	Oxygen evolution mmol		FE
		0.532	0.1136	0.54	0.0206				0.34242	0.38	0.34242	0.43	0.34242	0.38131	0.34242	0.42855				-1.21	-84.2603	--	-1.21	-34.1714	--				-0.702	-9.11349	-0.647	-9.571	-0.3472	-0.363	-0.5766	-1.3524				0.000291667	0.00019898	0.000291667	9.949e-05	0.000312562	0.00857	0.000386057	-0.01506
		0.536	0.1312	0.546	0.0224				0.39094	0.39	0.38382	0.44	0.34831	0.38223	0.34851	0.42972				-1.17	-78.1973	--	-1.17	-31.0743	--				-0.698	-9.05626	-0.642	-9.455	-0.344	-0.36	-0.56804	-1.28928				0.000588889	0.00039796	0.000588889	0.00019898	0.000624938	0.00872	0.000771884	-0.01492
		0.552	0.1548	0.556	0.0248				0.43136	0.4	0.40824	0.44	0.3542	0.38315	0.3546	0.4309				-1.13	-72.4262	--	-1.13	-28.0486	--				-0.691	-9.03063	-0.632	-9.396	-0.3352	-0.354	-0.56376	-1.2738				0.000852778	0.00059811	0.000852778	0.00029905	0.000937501	0.00888	0.00116	-0.01477
		0.562	0.1688	0.566	0.027				0.47712	0.4	0.44716	0.45	0.36008	0.38407	0.36069	0.43207				-1.09	-66.947	--	-1.09	-25.1	--				-0.683	-8.97004	-0.628	-9.345	-0.3328	-0.372	-0.55948	-1.26072				0.00112	0.00079625	0.00112	0.00039813	0.00125	0.00903	0.00154	-0.01463
		0.575	0.1914	0.582	0.0324				0.53908	0.41	0.50786	0.46	0.36597	0.385	0.36679	0.43324				-1.06	-61.7597	--	-1.06	-22.2514	--				-0.678	-8.94456	-0.622	-9.296	-0.328	-0.3525	-0.55436	-1.23096				0.00141	0.00099687	0.00141	0.00049844	0.00156	0.00918	0.00193	-0.01448
		0.582	0.204	0.587	0.0354				0.60206	0.42	0.55871	0.47	0.37186	0.38592	0.37288	0.43442				-1.02	-56.8642	--	-1.02	-19.5914	--				-0.672	-8.90319	-0.616	-9.26	-0.3224	-0.363	-0.55008	-1.23156				0.00169	0.0012	0.00169	0.00059825	0.00188	0.00933	0.00232	-0.01433
		0.59	0.218	0.598	0.039				0.69373	0.44	0.61066	0.48	0.37775	0.38684	0.37897	0.43559				-0.977	-52.2607	6.23963	-0.977	-16.7629	5.11621				-0.666	-8.8745	-0.611	-9.204	-0.3176	-0.3675	-0.5458	-1.2288				0.00195	0.00139	0.00195	0.00069748	0.00218	0.00948	0.0027	-0.01419
		0.599	0.236	0.606	0.0426				0.73719	0.44	0.65128	0.49	0.38363	0.38777	0.38506	0.43676				-0.938	-47.949	--	-0.938	-14.0237	--				-0.66	-8.82994	-0.602	-9.144	-0.312	-0.366	-0.53638	-1.22256				0.00222	0.00159	0.00222	0.00079661	0.0025	0.00963	0.00308	-0.01404
		0.606	0.25	0.613	0.0456				0.78533	0.45	0.68842	0.49	0.38952	0.38869	0.39115	0.43794				-0.899	-43.8709	--	-0.899	-11.4191	--				-0.654	-8.78552	-0.598	-9.12	-0.3088	-0.381	-0.53296	-1.20606				0.00252	0.00179	0.00252	0.00089667	0.00281	0.00979	0.00347	-0.0139
		0.616	0.274	0.624	0.0512				0.84011	0.46	0.74351	0.5	0.39541	0.38961	0.39724	0.43911				-0.86	-40.0528	--	-0.86	-8.92229	--				-0.649	-8.75741	-0.593	-9.075	-0.3048	-0.378	-0.52784	-1.207				0.0028	0.00199	0.0028	0.00099611	0.00313	0.00994	0.00386	-0.01375
		0.63	0.308	0.631	0.0546				0.88081	0.47	0.78675	0.51	0.4013	0.39053	0.40333	0.44028				-0.821	-36.7405	--	-0.821	-7.19171	--				-0.643	-8.72974	-0.587	-9.027	-0.2992	-0.3855	-0.52356	-1.21536				0.00307	0.00219	0.00307	0.0011	0.00344	0.0101	0.00425	-0.01361
		0.639	0.33	0.643	0.0622				0.92531	0.47	0.82217	0.52	0.40719	0.39146	0.40943	0.44146				-0.782	-33.6237	4.91564	-0.782	-6.08429	4.01169				-0.638	-8.67906	-0.581	-8.979	-0.2944	-0.3855	-0.51586	-1.19146				0.00334	0.00239	0.00334	0.0012	0.00375	0.01024	0.00463	-0.01346
		0.646	0.348	0.651	0.0674						0.86332	0.53	0.41307	0.39238	0.41552	0.44263				-0.743	-30.7241	--	-0.743	-5.15086	--				-0.633	-8.66726	-0.574	-8.929	-0.2912	-0.369	-0.50986	-1.19542				0.00361	0.00259	0.00361	0.0013	0.00406	0.0104	0.00502	-0.01332
		0.655	0.372	0.656	0.0702						0.902	0.54	0.41896	0.3933	0.42161	0.4438				-0.703	-28.1376	--	-0.703	-3.81086	--				-0.624	-8.6061	-0.57	-8.911	-0.2856	-0.3825	-0.50558	-1.20041				0.00389	0.00279	0.00389	0.0014	0.00438	0.01055	0.00541	-0.01317
		0.666	0.404	0.675	0.0866						0.94547	0.55	0.42485	0.39423	0.4277	0.44498				-0.664	-25.753	--	-0.664	-2.70694	--				-0.619	-8.5611	-0.565	-8.897	-0.2808	-0.417	-0.4996	-1.21584				0.00419	0.00299	0.00419	0.0015	0.00469	0.0107	0.00579	-0.01303
		0.676	0.428	0.686	0.0988								0.43074	0.39515	0.43379	0.44615				-0.625	-23.3254	--	-0.625	-1.67349	--				-0.614	-8.5375	-0.558	-8.831	-0.2744	-0.405	-0.49532	-1.18272				0.00446	0.00319	0.00446	0.0016	0.005	0.01085	0.00617	-0.01288
		0.686	0.454	0.694	0.107								0.43662	0.39607	0.43988	0.44732				-0.586	-20.898	3.12127	-0.586	-0.89066	2.21133				-0.608	-8.51974	-0.553	-8.796	-0.2704	-0.4065	-0.49018	-1.17588				0.00473	0.00339	0.00473	0.0017	0.00531	0.011	0.00656	-0.01274
		0.694	0.474	0.701	0.116								0.44251	0.397	0.44597	0.4485				-0.547	-18.562	--	-0.547	-0.33523	--				-0.603	-8.48842	-0.548	-8.768	-0.2664	-0.4035	-0.48592	-1.19149				0.005	0.00359	0.005	0.0018	0.00563	0.01116	0.00695	-0.01259
		0.701	0.492	0.71	0.129								0.4484	0.39792	0.45207	0.44967				-0.508	-16.294	--	-0.508	0.12174	--				-0.591	-8.41521	-0.541	-8.722	-0.2616	-0.393	-0.48164	-1.18921				0.00529	0.00379	0.00529	0.0019	0.00594	0.01131	0.00734	-0.01245
		0.71	0.51	0.717	0.1404								0.45429	0.39884	0.45816	0.45084				-0.469	-14.2824	--	-0.469	0.43377	--				-0.588	-8.38835	-0.536	-8.705	-0.2584	-0.405	-0.47564	-1.17564				0.00559	0.00399	0.00559	0.002	0.00626	0.01146	0.00773	-0.0123
		0.717	0.524	0.73	0.1622								0.46018	0.39976	0.46425	0.45202				-0.43	-12.3234	--	-0.43	0.59594	--				-0.58	-8.35453	-0.53	-8.654	-0.2544	-0.4155	-0.47136	-1.18832				0.00585	0.00419	0.00585	0.0021	0.00656	0.01161	0.0081	-0.01216
		0.725	0.538	0.735	0.1738								0.46606	0.40069	0.47034	0.45319				-0.391	-10.5571	1.15135	-0.391	0.66183	1.80892				-0.575	-8.32322	-0.522	-8.61	-0.248	-0.426	-0.46708	-1.19327				0.00613	0.00439	0.00613	0.0022	0.00687	0.01176	0.00849	-0.01201
		0.736	0.554	0.743	0.1904								0.47195	0.40161	0.47643	0.45436				-0.352	-8.93369	--	-0.352	0.69634	--				-0.57	-8.29698	-0.518	-8.582	-0.244	-0.411	-0.4611	-1.1844				0.00642	0.00459	0.00642	0.0023	0.00719	0.01192	0.00888	-0.01187
[truncated: 9,978 more rows]

## Sheet: Fig. 4
Fig. 4a			0.4 V		0.8 V		1.2 V		Fig. 4b			0.4 V		0.8 V		1.2 V		Fig. 4c			0.4 V		0.8 V		1.2 V		Fig. 4d			0.4 V		0.6 V		0.8 V		1.0 V		Fig. 4e			0.4 V		0.6 V		0.8 V		1.0 V		Fig. 4f
[truncated: 54 more rows]

[truncated: 29 more sheets: Fig. 5, Fig. S1, Fig. S3, Fig. S10, Fig. S11, Fig. S12, Fig. S13, Fig. S14, Fig. S16, Fig. S17, Fig. S18, Fig. S19, Fig. S20, Fig. S23, Fig. S24, Fig. S25, Fig. S26, Fig. S27, Fig. S28, Fig. S29 …]
